# Supplementary material for: Risk of disease and willingness to vaccinate in the United States: A population-based survey
Source: PLoS Med. 2020 Oct 15;17(10):e1003354. doi: 10.1371/journal.pmed.1003354 (PMC7561115; doi:10.1371/journal.pmed.1003354)
Supplement: S1 Data — (CSV) [file pmed.1003354.s004.csv]

V1	V2	V3	V4	V5	V6	V7	V8	V9	V10	psid	pid	Q1	Q37	Q2	Q3	Q4	Q5	Q6	Q7	Q8	Q9	Q10	Q11	Q12	Q13	Q14	Q15	Q16	Q17	Morbid1	Morbid2	Morbid3	Morbid4	Mortal1	Mortal2	Mortal3	Q18	Q18_TEXT	Q19_1	Q19_2	Q19_3	Q19_4	Q19_5	Q19_6	Q19_7	Q19_8	Q19_9	Q19_9_TEXT	Q20
ResponseID	ResponseSet	Name	ExternalDataReference	EmailAddress	IPAddress	Status	StartDate	EndDate	Finished	psid	pid	Dear Sir or Madam: We are a team of researchers based at the University of Idaho. We invite you...	What is your age?	We are interested in knowing about where you live and the places you visit in a typical week.	Which of the following best represents where you live?	During a typical week, do you commute to a different town or city for school, work, or personal b...	How many different towns/cities do you commute to in a typical week?	Think of the first town/city to which you commute in a typical week. Would you describe it as:	Think of the second town/city to which you commute in a typical week. Would you describe it as:	Think of the third town/city to which you commute in a typical week. Would you describe it as:	Think of the fourth town/city to which you commute in a typical week. Would you describe it as:	Think of the fifth town/city to which you commute in a typical week. Would you describe it as:	Think of the sixth town/city to which you commute in a typical week. Would you describe it as:	Think of the seventh town/city to which you commute in a typical week. Would you describe it as:	Think of the eigth town/city to which you commute in a typical week. Would you describe it as:	Think of the ninth town/city to which you commute in a typical week. Would you describe it as:	Think of the tenth town/city to which you commute in a typical week. Would you describe it as:	Now we are interested in the number of people with whom you come in contact. Thinking about a typ...	On the following page, we will give you some information about a disease scenario in the United S...	A new infectious disease has been discovered within the US. If you come into contact with an infe...	A new infectious disease has been discovered within the US. If you come into contact with an infe...	A new infectious disease has been discovered within the US. If you come into contact with an infe...	A new infectious disease has been discovered within the US. If you come into contact with an infe...	A new infectious disease has been discovered within the US. If you come into contact with an infe...	A new infectious disease has been discovered within the US. If you come into contact with an infe...	A new infectious disease has been discovered within the US. If you come into contact with an infe...	There are lots of reasons why people do and don’t get vaccinated. Let’s focus on risk in terms of...	There are lots of reasons why people do and don’t get vaccinated. Let’s focus on risk in terms of...-TEXT	Which of the following describe(s) your reason(s) for why you won’t vaccinate for the disease? (C...-Not enough information about the disease was provided	Which of the following describe(s) your reason(s) for why you won’t vaccinate for the disease? (C...-Not enough information about the vaccine was provided	Which of the following describe(s) your reason(s) for why you won’t vaccinate for the disease? (C...-The symptoms of the disease don’t seem to be that bad	Which of the following describe(s) your reason(s) for why you won’t vaccinate for the disease? (C...-I dislike getting shots	Which of the following describe(s) your reason(s) for why you won’t vaccinate for the disease? (C...-I have known reactions to vaccines that negatively affect me	Which of the following describe(s) your reason(s) for why you won’t vaccinate for the disease? (C...-I am immune compromised either due to medication or illness	Which of the following describe(s) your reason(s) for why you won’t vaccinate for the disease? (C...-I have religious reasons against vaccination	Which of the following describe(s) your reason(s) for why you won’t vaccinate for the disease? (C...-I have philosophical reasons against vaccination	Which of the following describe(s) your reason(s) for why you won’t vaccinate for the disease? (C...-Other (please specify):	Which of the following describe(s) your reason(s) for why you won’t vaccinate for the disease? (C...-Other (please specify):-TEXT	Now let’s focus on the number of reported cases of the disease in your contact network (the numbe...
R_1KwZ4rYV5b19YJ7	Default Response Set	Anonymous				0			1	5l4qS_C-Kg4n_--xN4At1w**	300112	1		1														2	1		1						3												2
R_1opVqz6v6Zgdcbq	Default Response Set	Anonymous				0			1	5l4qS_C-Kg43AN-sYS5uow**	300114	1	24	1	2	1	2	3	3									2	1						1		2												1
R_1lbdYDkQhT2G81c	Default Response Set	Anonymous				0			1	5l4qS_C-Kg7u0QfkECjpng**	300117	1	25	1	1	1	1	1										1	1							1	1												1
R_vZBO3zA38Prxjyh	Default Response Set	Anonymous				0			1	5l4qS_C-Kg7sDFu15NG53g**	1358456069	1	27	1	1	2												6	1						1		3												1
R_22S6rRUBUQKaytg	Default Response Set	Anonymous				0			1	5l4qS_C-Kg75GlgH-xqKCg**	1402447910	1	35	1	2	1	1	2										70	1							1	3												2
R_pN0UcMeloor5XPj	Default Response Set	Anonymous				0			1	5l4qS_C-Kg7ElhsyHMddag**	1375688533	1	46	1	2	2												3	1				1				3												1
R_30jyZqWubnkwtJV	Default Response Set	Anonymous				0			1	5l4qS_C-Kg6qeOzqUGbXPA**	1348138666	1	72	1	2	2												15	1			1					1												1
R_PIBkErrch2Vn5Lj	Default Response Set	Anonymous				0			1	5l4qS_C-Kg5p6Ve3M-8i7w**	1432339357	1	28	1	3	1	1	3										3	1						1		2												1
R_3M6BAqmYByNX2bY	Default Response Set	Anonymous				0			1	5l4qS_C-Kg6T4Yk0m5PoyA**	1312892509	1	33	1	1	1	1	1										999	1	1							1												1
R_2SIUTPqzPCXi3i5	Default Response Set	Anonymous				0			1	5l4qS_C-Kg62vA3pW1mtIg**	1304617392	1	30	1	2	2												1	1						1		13												4
R_1ocBInOqofVno88	Default Response Set	Anonymous				0			1	5l4qS_C-Kg4wmFU1XmjZ0A**	1438633125	1	67	1	2	1	2	3	3									2	1					1			1												1
R_3kGQqRoXpxVdI5d	Default Response Set	Anonymous				0			1	5l4qS_C-Kg72STpeIf7lwA**	1247369853	1	38	1	2	2												1	1		1						1												1
R_3m9uR3mFXNiuE0d	Default Response Set	Anonymous				0			1	5l4qS_C-Kg7KE7RKgj3NLA**	1403323832	1	24	1	4	2												17	1			1					2												2
R_3NJ5b5GaVQZRJEB	Default Response Set	Anonymous				0			1	5l4qS_C-Kg6bJmSIm-K74A**	1304221687	1	56	1	2	2												5	1				1				1												1
R_3G3Q8ODk9RICkkp	Default Response Set	Anonymous				0			1	5l4qS_C-Kg5D_D8Pwne_Cw**	1184332359	1	36	1	2	1	2	2	3									50	1			1					2												2
R_1ewqDAVlzeTMdI4	Default Response Set	Anonymous				0			1	5l4qS_C-Kg5xqlHez-e3Lg**	1195487745	1	30	1	2	2												100	1							1	4												2
R_3PmA9ceSZhe9uie	Default Response Set	Anonymous				0			1	5l4qS_C-Kg5a-HJfwxi5Kg**	1438837355	1	27	1	2	1	2	2	2									500	1					1			1												1
R_1pKygNRwIsK8UMQ	Default Response Set	Anonymous				0			1	5l4qS_C-Kg7x7OcCYo4nSA**	1438489079	1	22	1	4	1	1	3										20	1	1							4												3
R_1j7CYL109F2PFMh	Default Response Set	Anonymous				0			1	5l4qS_C-Kg4GbI20BA2XDg**	1282065682	1	61	1	4	1	3	2	5	1								12	1		1						3												1
R_2ZDKkXuILZOx2oe	Default Response Set	Anonymous				0			1	5l4qS_C-Kg6Z8R4yMsmcyQ**	1348547366	1	75	1	2	2												3	1				1				1												1
R_1QgsyCEmEvovr5T	Default Response Set	Anonymous				0			1	5l4qS_C-Kg7c8L1A1M91GQ**	1435978670	1	60	1	4	2												10	1							1	1												1
R_3dJOVbu5KZdCKWw	Default Response Set	Anonymous				0			1	5l4qS_C-Kg6L1_gCXfA7fA**	1205933318	1	53	1	2	2												1	1	1							6										1	i never get sickl	3
R_RCDHQmDtUFROBjj	Default Response Set	Anonymous				0			1	5l4qS_C-Kg6mvwY8AEC_Ew**	1129239203	1	80	1	3	1	1	1										1	1				1				1												1
R_3RmDV151vecGilz	Default Response Set	Anonymous				0			1	5l4qS_C-Kg7rQQVYItJVrw**	1434284955	1	35	1	2	1	3	2	3	2								50	1				1				1												1
R_0ihLbIdUKoUHIgF	Default Response Set	Anonymous				0			1	5l4qS_C-Kg6B6qk1CZXJlg**	1419659532	1	48	1	5	1	2	4	4									100	1	1							1												1
R_2tzKAVhXDodLqjF	Default Response Set	Anonymous				0			1	5l4qS_C-Kg4ii5NkAed7tg**	1415396708	1	21	1	2	1	6	3	2	1	2	4	2					500	1					1			2												1
R_3hckD00JHMOFoXP	Default Response Set	Anonymous				0			1	5l4qS_C-Kg5vuUcTVZDTBg**	1435323037	1	22	1	4	1	3	3	4	4								5	1			1					4												2
R_2YLL6KV0Sf8zYLn	Default Response Set	Anonymous				0			1	5l4qS_C-Kg6o_Hy75TfHTQ**	1396828980	1	18	1	1	2												3	1			1					6				1		1						3
R_bfvMXUWiX0LFRlf	Default Response Set	Anonymous				0			1	5l4qS_C-Kg5WDmjmntc1Og**	1380529973	1	28	1	2	1	3	2	2	2								150	1	1							3												2
R_3O0MUrlurJdYcQR	Default Response Set	Anonymous				0			1	5l4qS_C-Kg6BGASKSE-2qA**	1264598841	1	47	1	3	1	1	2										40	1				1				6					1							3
R_2DRYxejRdY9DzpS	Default Response Set	Anonymous				0			1	5l4qS_C-Kg7Micqqay7y9g**	1369414365	1	23	1	1	1	2	2	2									10	1	1							1												1
R_1QLrXs0YeSgCuuJ	Default Response Set	Anonymous				0			1	5l4qS_C-Kg4wxUXgRNImvQ**	1439389053	1	18	1	2	1	2	2	3									6	1	1							2												2
R_28J5GunvxnOmSO3	Default Response Set	Anonymous				0			1	5l4qS_C-Kg6KmAX-rtVv8Q**	1437957969	1	30	1	5	1	2	4	2									50	1		1						1												1
R_1rIBspezqZ3From	Default Response Set	Anonymous				0			1	5l4qS_C-Kg7m_H3AJPBT1A**	1434647906	1	24	1	4	1	1	2										3	1					1			2												2
R_3jYX4ZSd0cL6kLn	Default Response Set	Anonymous				0			1	5l4qS_C-Kg7182u-x0dCug**	1368971601	1	49	1	5	2												8	1	1							1												1
R_UgV0q2YtcdwNvmV	Default Response Set	Anonymous				0			1	5l4qS_C-Kg6rbl0yzV_vZw**	1411178776	1	24	1	1	2												2	1					1			13												4
R_1NnuXliGx635WrA	Default Response Set	Anonymous				0			1	5l4qS_C-Kg5nZoDZeELmcA**	1401357886	1	34	1	2	1	1	3										10	1						1		2												2
R_1mfwD7blMpmeR1U	Default Response Set	Anonymous				0			1	5l4qS_C-Kg7Aufmn2r-Mxg**	1401449476	1	27	1	5	1	5	4	4	2	2	3						100	1		1						1												1
R_3Dh94GdSEqjgyn8	Default Response Set	Anonymous				0			1	5l4qS_C-Kg4Va0CTqcWewQ**	1392988512	1	30	1	3	2												25	1		1						6		1				1						3
R_uxgAzEsYxT6eYJX	Default Response Set	Anonymous				0			1	5l4qS_C-Kg5surVnlyA1fw**	1412953017	1	57	1	3	2												5	1	1							1												1
R_3EmrqYj6ha45tlW	Default Response Set	Anonymous				0			1	5l4qS_C-Kg7X24Qfxs7UEQ**	1435168263	1	23	1	5	2												3	1				1				6									1			3
R_2CJQrgyNedYkuEj	Default Response Set	Anonymous				0			1	5l4qS_C-Kg4QZfq9mpWsZw**	1439013343	1	29	1	4	1	2	2	3									5	1					1			2												2
R_1ro934pXGn3yIvU	Default Response Set	Anonymous				0			1	5l4qS_C-Kg5G3aWwhbNpfg**	1431286987	1	26	1	2	1	7	3	2	2	3	4	4	3				4	1							1	2												3
R_1psrOmrj3L38xlz	Default Response Set	Anonymous				0			1	5l4qS_C-Kg5QLlpKOQHAyg**	1439441682	1	33	1	3	2												15	1					1			3												2
R_31NNLGeCg42dqbL	Default Response Set	Anonymous				0			1	5l4qS_C-Kg42FucvMRklJw**	1378031035	1	31	1	3	1	1	3										1	1			1					2												1
R_2cjseXUwbFGj3na	Default Response Set	Anonymous				0			1	5l4qS_C-Kg4K23bXkCkmNQ**	1413337344	1	58	1	2	1	4	4	3	2	3							25	1					1			1												1
R_xbDa6BEBSlTQmZj	Default Response Set	Anonymous				0			1	5l4qS_C-Kg7pZVLONo5QUQ**	1324936401	1	55	1	2	1	2	2	2									25	1						1		6					1							3
R_Z9toIyVrcwm085H	Default Response Set	Anonymous				0			1	5l4qS_C-Kg7oa6JKduMXAQ**	1321501112	1	36	1	3	1	2	3	4									10	1	1							1												1
R_3F3vZYKWWrJ4inh	Default Response Set	Anonymous				0			1	5l4qS_C-Kg5j7hrV1pfvPA**	1436791087	1	35	1	4	2												70	1		1						6									1			3
R_2sZMNwH6W0GvuSn	Default Response Set	Anonymous				0			1	5l4qS_C-Kg4dx7y5V4HQHA**	1372937463	1	43	1	2	1	1	4										10	1		1						2												1
R_3KH4sDRhjFt3Xdb	Default Response Set	Anonymous				0			1	5l4qS_C-Kg7UapIWuYZF6Q**	1391385404	1	36	1	4	1	1	3										20	1	1							1												1
R_2BksS2rGBVluumc	Default Response Set	Anonymous				0			1	5l4qS_C-Kg4dwVLUhQ2T-A**	1397518363	1	23	1	5	1	1	4										10	1					1			3												2
R_3PdbaMnHUvibWHy	Default Response Set	Anonymous				0			1	5l4qS_C-Kg4eBUN1rh5nbQ**	1392852579	1	18	1	3	2												100	1	1							1												1
R_2uKYTeOevmQKsRo	Default Response Set	Anonymous				0			1	5l4qS_C-Kg4ixRpi91s3Yg**	1131961411	1	61	1	3	2												3	1		1						1												1
R_O7q7ik3W9pcFt9D	Default Response Set	Anonymous				0			1	5l4qS_C-Kg4plt01PUUsvw**	1321508979	1	57	1	4	1	5	3	2	4	3	3						6	1				1				1												1
R_2lBtWTRtn8rHFcZ	Default Response Set	Anonymous				0			1	5l4qS_C-Kg4KLw2kNERdww**	1431192668	1	34	1	4	1	2	3	4									6	1			1					6									1			3
R_2zRYKmhmbJYYXEL	Default Response Set	Anonymous				0			1	5l4qS_C-Kg79UVgFHHNr2A**	1439586460	1	68	1	3	2												20	1						1		6								1				3
R_1qdEGmmKePsDNGa	Default Response Set	Anonymous				0			1	5l4qS_C-Kg7Ev2zsoZLCiA**	1366998389	1	27	1	4	1	2	3	4									40	1			1					2												2
R_2P5M0a1NUHxi8Og	Default Response Set	Anonymous				0			1	5l4qS_C-Kg7YQehsO_L8PA**	1349195118	1	36	1	3	1	1	2										28	1						1		1												1
R_5ankHkYwcKwbU2t	Default Response Set	Anonymous				0			1	5l4qS_C-Kg6OMmWGYv66QA**	1289106597	1	23	1	3	1	2	4	2									4	1			1					3												4
R_3QYMhdc4hA7IOeh	Default Response Set	Anonymous				0			1	5l4qS_C-Kg7Q55YQaAIfFw**	1412148173	1	45	1	3	2												20	1	1							2												1
R_3smjLjrwWAafbDT	Default Response Set	Anonymous				0			1	5l4qS_C-Kg5PZibcSzNnOw**	1417303272	1	38	1	3	1	2	2	1									10	1						1		3												2
R_2RaaT0mut4Vs68O	Default Response Set	Anonymous				0			1	5l4qS_C-Kg6ghHStBSooug**	1435589483	1	23	1	4	1	2	4	2									10	1						1		3												2
R_3R8WMwthW4csA2S	Default Response Set	Anonymous				0			1	5l4qS_C-Kg5YMopEd2wezA**	1414805061	1	35	1	4	2												10	1							1	1												1
R_BPNg3n4ml2HbQlz	Default Response Set	Anonymous				0			1	5l4qS_C-Kg5fJObvpiWtVQ**	1305975720	1	27	1	2	2												20	1							1	1												1
R_XEVKXs3d7IWRMc1	Default Response Set	Anonymous				0			1	5l4qS_C-Kg78Xld7MJd12g**	1411362219	1	40	1	2	2												1	1				1				13												4
R_3GCCYbjz1appsW7	Default Response Set	Anonymous				0			1	5l4qS_C-Kg72cn6_mkbqYA**	1320187640	1	57	1	1	2												0	1		1						4												2
R_3Dvh3hizHipVy5J	Default Response Set	Anonymous				0			1	5l4qS_C-Kg664j6iKah_Sw**	1388241670	1	44	1	5	2												50	1					1			1												1
R_325SLMFsUdyyi0Q	Default Response Set	Anonymous				0			1	5l4qS_C-Kg78pr1QlA5PBQ**	1433568234	1	29	1	2	2												4	1		1						2												1
R_2WNourTWkLTomcL	Default Response Set	Anonymous				0			1	5l4qS_C-Kg7m8whDBpL-Kg**	1439620761	1	24	1	5	1	1	5										5	1					1			1												1
R_xG9mx8rUKV8IK0F	Default Response Set	Anonymous				0			1	5l4qS_C-Kg7W4slgsovITw**	1271229319	1	33	1	3	2												100	1							1	13												4
R_2dZscHNgBB4rlgA	Default Response Set	Anonymous				0			1	5l4qS_C-Kg4PQSDfvawIjw**	1310525678	1	31	1	3	1	4	3	2	4	3							100	1					1			1												1
R_2a96F5Fx12KOtxL	Default Response Set	Anonymous				0			1	5l4qS_C-Kg6AzPk4SDZNFQ**	1396075004	1	27	1	3	1	2	3	2									100	1		1						1												1
R_2WZtzpnTYO4mKaW	Default Response Set	Anonymous				0			1	5l4qS_C-Kg4eQqSKxHLzyw**	1439645215	1	19	1	1	2												50	1							1	3												2
R_3kO4Byz78HX4mv8	Default Response Set	Anonymous				0			1	5l4qS_C-Kg5TaCVHxDTF5g**	1331324204	1	54	1	1	1	2	1	2									20	1							1	13												4
R_1rDLwffqKfTLcJl	Default Response Set	Anonymous				0			1	5l4qS_C-Kg6Dg5HJ1SiXFg**	1365963324	1	29	1	1	1	2	1	1									50	1		1						3												2
R_3HI8DFcYyTaWDgp	Default Response Set	Anonymous				0			1	5l4qS_C-Kg51jkmaHFcjtA**	1435620190	1	44	1	4	1	4	3	2	4	3							10	1			1					3												1
R_Zl8t3w2aWfM8LKx	Default Response Set	Anonymous				0			1	5l4qS_C-Kg6q6_pRDVhOkA**	1149264560	1	38	1	4	2												5	1						1		6			1						1			3
R_3nJDFYTKLEj03pR	Default Response Set	Anonymous				0			1	5l4qS_C-Kg7U_ODX6_4TCA**	1317179097	1	62	1	5	2												150	1							1	1												1
R_tSfGEhVW4ATTNPb	Default Response Set	Anonymous				0			1	5l4qS_C-Kg7snottzXBQxA**	1431171713	1	44	1	3	1	3	2	3	2								50	1				1				3												1
R_1MQhCT3vKvGuBW9	Default Response Set	Anonymous				0			1	5l4qS_C-Kg6AbdYdpbMBiQ**	1395173209	1	67	1	1	1	2	2	4									5	1				1				3												2
R_3GDSlydby6uTgqG	Default Response Set	Anonymous				0			1	5l4qS_C-Kg7WBh2ysYytgg**	1431486340	1	40	1	1	1	3	2	2	2								5	1		1						3												2
R_1OuVLZHibw0jWsR	Default Response Set	Anonymous				0			1	5l4qS_C-Kg7ZxgrVjeGQLg**	1323305311	1	27	1	4	1	3	4	3	3								10	1							1	2												1
R_1FbS9ZuhhePXKJw	Default Response Set	Anonymous				0			1	5l4qS_C-Kg7WHky6TvLixA**	1380260564	1	24	1	2	1	2	2	2									4	1							1	1												1
R_3FWZDXW6qfPUTTX	Default Response Set	Anonymous				0			1	5l4qS_C-Kg7eJjzk-Bmq7A**	1293859892	1	61	1	4	2												6	1	1							3												2
R_2aJE0D0KnU3EQDb	Default Response Set	Anonymous				0			1	5l4qS_C-Kg6elnu11smIZQ**	1373249193	1	51	1	6	2												1	1	1							13												4
R_3kn2wVqQyS4ijF0	Default Response Set	Anonymous				0			1	5l4qS_C-Kg68WuWl9qXobA**	1439530277	1	26	1	2	2												8	1			1					1												1
R_1psbm0z0c8QUcKx	Default Response Set	Anonymous				0			1	5l4qS_C-Kg6C_3UM2jB5MQ**	1394680818	1	34	1	2	1	4	2	2	2	2							25	1						1		1												4
R_xow4C7O4ox52znz	Default Response Set	Anonymous				0			1	5l4qS_C-Kg6PHqK22YY8sg**	1439469371	1	20	1	3	2												200	1					1			2												2
R_2EudYsFi5NrS6BW	Default Response Set	Anonymous				0			1	5l4qS_C-Kg6ijR_RxXv-7w**	1384877944	1	30	1	4	1	3	4	4	3								500	1				1				3												1
R_prrTzbUmdnHYHv3	Default Response Set	Anonymous				0			1	5l4qS_C-Kg7s1TP9-rfJ_g**	1433981345	1	47	1	2	1	1	3										100	1							1	13												4
R_1eKSRGYcLdP82fh	Default Response Set	Anonymous				0			1	5l4qS_C-Kg4logDheLub_Q**	1408718851	1	23	1	4	2												20	1	1							6									1			3
R_pmHwapg8wora4sF	Default Response Set	Anonymous				0			1	5l4qS_C-Kg7zbT_rQK-qrQ**	1330804319	1	53	1	2	2												30	1					1			2												1
R_1q8QgSLxEoGcRWQ	Default Response Set	Anonymous				0			1	5l4qS_C-Kg4vu6uPcjhvBg**	1345159247	1	56	1	4	2												10	1		1						2												1
R_2aKQRn1OXmsA6GW	Default Response Set	Anonymous				0			1	5l4qS_C-Kg6-Y2N1ufPxyQ**	1436432416	1	31	1	3	1	8	3	3	3	3	4	2	2	3			7	1		1						4												1
R_27TJOrQOs1bQa32	Default Response Set	Anonymous				0			1	5l4qS_C-Kg5-WN3iu--AeA**	1433532776	1	46	1	2	2												5	1	1							4												4
R_z3jcNrBoUxCPZYZ	Default Response Set	Anonymous				0			1	5l4qS_C-Kg5rdxBBPzTlgA**	1430797806	1	33	1	3	2												9	1			1					1												1
R_2qqJZWlDDlmS8ZX	Default Response Set	Anonymous				0			1	5l4qS_C-Kg56BwRn9apmrQ**	1312274920	1	59	1	2	2												10	1				1				1												1
R_2Siy78sb8wsZrHh	Default Response Set	Anonymous				0			1	5l4qS_C-Kg5odAp3uLJbPA**	1436407603	1	18	1	3	2												10	1				1				6							1					3
R_DNqiWDelqwUYdzj	Default Response Set	Anonymous				0			1	5l4qS_C-Kg5L5nyt3OgPvQ**	1411528287	1	43	1	4	1	2	1	1									2	1				1				4												2
R_1nTjteymxnKzdZc	Default Response Set	Anonymous				0			1	5l4qS_C-Kg4gyoIFiOaXcA**	1347377777	1	32	1	2	1	2	3	4									34	1							1	2												1
R_3Dvl4JbN45O4Dat	Default Response Set	Anonymous				0			1	5l4qS_C-Kg5yWwzrjlzTvQ**	1395107424	1	30	1	2	1	10	4	1	3	5	2	1	1	1	1	1	10	1				1				4												1
R_2cdzR9KHwNWKVIz	Default Response Set	Anonymous				0			1	5l4qS_C-Kg7o1wNRKApdkA**	1352799059	1	21	1	3	2												30	1					1			3												1
R_2WYmMTK6hGx0v6d	Default Response Set	Anonymous				0			1	5l4qS_C-Kg6EgAqWhEqkUg**	1336345425	1	50	1	2	1	1	2										20	1		1						1												1
R_BFJbEUAsP67H6St	Default Response Set	Anonymous				0			1	5l4qS_C-Kg5ZZLR0MNR6Gw**	1312974374	1	36	1	1	1	4	1	1	1	1							6	1	1							3												2
R_3CKvp12H8LTR2x3	Default Response Set	Anonymous				0			1	5l4qS_C-Kg6zRI-QiIe5-A**	1413552124	1	37	1	3	2												10	1	1							4												2
R_21ociT86P1hw08Q	Default Response Set	Anonymous				0			1	5l4qS_C-Kg7AwYUtupknVA**	1431828979	1	24	1	2	1	4	2	3	5	1							5	1		1						3												1
R_3CDC4llXVBQ6C2s	Default Response Set	Anonymous				0			1	5l4qS_C-Kg7fqYJFDaWD_g**	1329636608	1	52	1	2	1	1	2										5	1					1			1												1
R_2YKdQtxCVfaRhau	Default Response Set	Anonymous				0			1	5l4qS_C-Kg7XeE-Vp1Y8bw**	1326876627	1	24	1	4	1	4	2	3	3	4							20	1	1							1												1
R_3w4C64mAZYNU9Sp	Default Response Set	Anonymous				0			1	5l4qS_C-Kg5MAScQoFwIow**	1415116524	1	27	1	2	1	1	3										50	1				1				1												1
R_3fwR7eLHXK7kDAD	Default Response Set	Anonymous				0			1	5l4qS_C-Kg4K9EpdIdH21Q**	1369010253	1	45	1	1	2												4	1					1			1												1
R_qQ4wdG0vrXdtfm9	Default Response Set	Anonymous				0			1	5l4qS_C-Kg5fV6CDOhrReA**	1411814461	1	67	1	2	2												1	1						1		13												3
R_1CEdegDHPlW4n9O	Default Response Set	Anonymous				0			1	5l4qS_C-Kg6naA17nEVKew**	1403822363	1	37	1	2	1	3	3	3	5								12	1	1							1												1
R_21A3I8J4kaGowLE	Default Response Set	Anonymous				0			1	5l4qS_C-Kg7DZorw_6IYdw**	1439584127	1	36	1	4	1	2	3	5									30	1				1				1												1
R_3KNRCZ8tlR9S2YP	Default Response Set	Anonymous				0			1	5l4qS_C-Kg44JTZRkSr4mQ**	1305441527	1	58	1	3	2												4	1				1				1												1
R_1gRtK4hJEtV7jc5	Default Response Set	Anonymous				0			1	5l4qS_C-Kg4fqFnxk7p0XQ**	1404226707	1	40	1	2	1	2	2	2									20	1				1				1												1
R_2vk9y3s1csH0AU4	Default Response Set	Anonymous				0			1	5l4qS_C-Kg7XYqFMNA85cA**	1421555102	1	28	1	2	1	2	3	3									10	1		1						4												2
R_3lEObogC1Ozf6Y0	Default Response Set	Anonymous				0			1	5l4qS_C-Kg6hn3PC1Qe7DA**	1328311338	1	25	1	2	2												100	1	1							6			1		1				1			3
R_2dHn5UTN9qKmfQu	Default Response Set	Anonymous				0			1	5l4qS_C-Kg4HXGuXO2HEJg**	1419165796	1	29	1	4													20	1	1							3												1
R_2uEhc6LRxCwgxgF	Default Response Set	Anonymous				0			1	5l4qS_C-Kg6tAFmHTW8z7Q**	1408449945	1	51	1	2	2												10	1				1				2												1
R_BVPxLTPN2mWJ1bX	Default Response Set	Anonymous				0			1	5l4qS_C-Kg5fVmoQ6ZLUrA**	1398328293	1	36	1	3	1	1	2										20	1				1				1												1
R_2uqEZ0bMWsbdPgG	Default Response Set	Anonymous				0			1	5l4qS_C-Kg7tnbWug-yZQA**	1316809979	1	31	1	3	2												10	1		1						3												2
R_Cm259n1aCAREDrH	Default Response Set	Anonymous				0			1	5l4qS_C-Kg6GEegeHm4cyQ**	1435307385	1	27	1	4	2												3	1					1			2												1
R_xyE6qRHpH4NEdnb	Default Response Set	Anonymous				0			1	5l4qS_C-Kg7VFfkrWNnq2g**	1408944256	1	47	1	2													20	1			1					1												1
R_3KwhhfTObsIGU8P	Default Response Set	Anonymous				0			1	5l4qS_C-Kg7oao-lrn-qGA**	1439451219	1	18	1	2	1	3	2	3	4								30	1	1							4												2
R_1GNb3ukXDbCSyTE	Default Response Set	Anonymous				0			1	5l4qS_C-Kg4d6MdVojNV0w**	1397684910	1	23	1	2	2												3	1		1						13												4
R_22VysecQ0o8haJV	Default Response Set	Anonymous				0			1	5l4qS_C-Kg5JxJeqL5rCWQ**	1435388614	1	56	1	1	2												1	1					1			1												1
R_3iU7PCcmGD01r0q	Default Response Set	Anonymous				0			1	5l4qS_C-Kg5PU6TeTyVxGA**	1439663955	1	22	1	1	1	4	1	1	3	1							5	1				1				1												1
R_1Q4mQDSOgdnAo06	Default Response Set	Anonymous				0			1	5l4qS_C-Kg4ikXT5FLbMpg**	1329972279	1	30	1	3	2												10	1	1							1												1
R_1NCWCUzTzbglshm	Default Response Set	Anonymous				0			1	5l4qS_C-Kg7vvps5H8ppsw**	1334010528	1	25	1	3	2												100	1							1	2												1
R_bvIfkAtW1B56thf	Default Response Set	Anonymous				0			1	5l4qS_C-Kg5LbtxSjXCkqQ**	1292263896	1	47	1	3	1	2	2	3									3	1					1			1												1
R_vDhcYoP7gWf6Sv7	Default Response Set	Anonymous				0			1	5l4qS_C-Kg5hyui7ZTLV1A**	1417741968	1	41	1	4	1	3	4	3	3								100	1		1						4												2
R_1mE5Vw31aQA6j08	Default Response Set	Anonymous				0			1	5l4qS_C-Kg7zpdVi0yKhLg**	1405844989	1	39	1	1	2												20	1							1	2												1
R_2U5G0CuOpPJRW7h	Default Response Set	Anonymous				0			1	5l4qS_C-Kg6wfQf8gQcQ0w**	1403345905	1	43	1	3	2												40	1		1						2												1
R_2viZTl7J07Q16Dv	Default Response Set	Anonymous				0			1	5l4qS_C-Kg6rRtEgqTxHWA**	1379984340	1	24	1	3	2												100	1	1							6										1	It lowers my immune system so i am more likely to get the disease	3
R_zSEO7fGsgdillpD	Default Response Set	Anonymous				0			1	5l4qS_C-Kg4K8S1mz7OX7w**	1379180559	1	38	1	2	1	2	2	2									100	1	1							2												1
R_3qqIg3NlqfTyQU4	Default Response Set	Anonymous				0			1	5l4qS_C-Kg5cDPYC-a7K0g**	1421164358	1	31	1	4	2												20	1						1		13												1
R_AMdf1PVy1ftd961	Default Response Set	Anonymous				0			1	5l4qS_C-Kg4otFakspBJ-g**	1259680148	1	39	1	2	1	1	2										10	1							1	1												1
R_ernDeAyQnzRDxmh	Default Response Set	Anonymous				0			1	5l4qS_C-Kg7Mxi55ZMm_aA**	1329180742	1	36	1	4	1	8	3	2	2	3	2	4	5	2			20	1			1					4												4
R_1K3Vwslk0uKujSz	Default Response Set	Anonymous				0			1	5l4qS_C-Kg79BFtOfdxAFQ**	1386484712	1	39	1	2	2												50	1					1			3												2
R_1Q57M0Vou5RV6ax	Default Response Set	Anonymous				0			1	5l4qS_C-Kg7sqmziLlwvtA**	1123363450	1	26	1	3	1	3	3	3	4								10	1							1	1												1
R_2WTsNWSNpRyS4rd	Default Response Set	Anonymous				0			1	5l4qS_C-Kg51cQkD6Hn9eg**	1367749963	1	34	1	2	2												30	1							1	13												2
R_3ikkaj7JgcZzkND	Default Response Set	Anonymous				0			1	5l4qS_C-Kg5tLewFOevwJw**	1439452824	1	26	1	1	1	1	2										20	1							1	4												2
R_2foFk1blVOEobdV	Default Response Set	Anonymous				0			1	5l4qS_C-Kg668wyPEXwE3g**	1318491284	1	49	1	1	2												5	1				1				6					1							3
R_6S6LZ0MfNEvfKPn	Default Response Set	Anonymous				0			1	5l4qS_C-Kg7kNjEpqHAuaQ**	1368696248	1	33	1	4	2												10	1					1			13												4
R_3nPJE7ORQ51ziIk	Default Response Set	Anonymous				0			1	5l4qS_C-Kg5IrlEDzQeN_A**	1329633633	1	35	1	5	1	5	5	5	4	4	4						20	1					1			1												1
R_2ritTSlHRhMFjp9	Default Response Set	Anonymous				0			1	5l4qS_C-Kg6nfUI4HXiB5w**	1439673946	1	47	1	3	2												75	1						1		13												4
R_1hRPUoyv9UAiStP	Default Response Set	Anonymous				0			1	5l4qS_C-Kg4d3VwAwbw5YQ**	1357908761	1	25	1	1	1	2	3	2									200	1			1					6										1	I end up getting the virus if I get the vaccine but rarely ever get sick in general	3
R_11cEIDPBOMljriG	Default Response Set	Anonymous				0			1	5l4qS_C-Kg6TvNJrKHAukQ**	1377649307	1	52	1	2	2												50	1			1					3												2
R_2SJrQsEBKn3iHAj	Default Response Set	Anonymous				0			1	5l4qS_C-Kg7fCWMhDAY7rg**	1411649459	1	50	1	3	2												7	1							1	13												4
R_2OQ608oP3yvpOsQ	Default Response Set	Anonymous				0			1	5l4qS_C-Kg7teW9hTzKtxQ**	1373314407	1	30	1	3	2												10	1					1			2												4
R_3qV8nlAnq3PWvbx	Default Response Set	Anonymous				0			1	5l4qS_C-Kg52pugIzpJ4pA**	1404482118	1	33	1	4	1	2	4	4									8	1							1	1												1
R_vjHIO9bWc0mbiFz	Default Response Set	Anonymous				0			1	5l4qS_C-Kg7iJ5OHEtJJqA**	1340485530	1	47	1	2	2												10	1	1							1												1
R_3JruRfrmoZh1Gil	Default Response Set	Anonymous				0			1	5l4qS_C-Kg6vODv-XOPZxw**	1409411651	1	30	1	2	1	3	2	4	3								7	1					1			13												4
R_3nJy2QqhHDgjY7U	Default Response Set	Anonymous				0			1	5l4qS_C-Kg5DZRyWI6hWrA**	1410787015	1	32	1	2	1	2	4	2									500	1				1				1												1
R_1LXTsxedJwE9Zg8	Default Response Set	Anonymous				0			1	5l4qS_C-Kg4RAmiOaHvo7A**	1439234876	1	19	1	3	2												3	1			1					3												3
R_em7eoxXcjNo9Urv	Default Response Set	Anonymous				0			1	5l4qS_C-Kg5-l9eCiPqp2g**	1357079291	1	26	1	4	1	1	2										4	1	1							1												1
R_bsjnNa0fR9X3m7v	Default Response Set	Anonymous				0			1	5l4qS_C-Kg57dEXnzXFiEw**	1418711263	1	35	1	6	1	3	1	2	1								5	1						1		3												4
R_2bQAd9inTjMnljF	Default Response Set	Anonymous				0			1	5l4qS_C-Kg6xJMY22vAvzw**	1419502379	1	28	1	3	1	1	3										300	1						1		1												1
R_3F24OaTAS3Z4IKM	Default Response Set	Anonymous				0			1	5l4qS_C-Kg6iKBBEJOgVEg**	1357463284	1	71	1	3	2												75	1					1			3												2
R_26omZJzcIECFq7L	Default Response Set	Anonymous				0			1	5l4qS_C-Kg7DPQ7Pzs3nlA**	1398963471	1	74	1	2	2												4	1	1							3												1
R_3CITBN23sy4Oye8	Default Response Set	Anonymous				0			1	5l4qS_C-Kg6Hs3nc7QDqvw**	1401434495	1	41	1	4	2												20	1						1		4												2
R_2BkYW7hxwAGa5LC	Default Response Set	Anonymous				0			1	5l4qS_C-Kg4VJxZhio3l4Q**	1287545439	1	39	1	1	2												5	1						1		6							1					3
R_2vjgg9rCGFNgVCm	Default Response Set	Anonymous				0			1	5l4qS_C-Kg4OQxNVUoL0eg**	1354850989	1	45	1	5	2												3	1				1				13												2
R_tDQXQkWZxLraow1	Default Response Set	Anonymous				0			1	5l4qS_C-Kg5wTh_Pum28Mg**	1435181623	1	21	1	1													1	1	1							1												1
R_2V9hN6Y7iNGSmr9	Default Response Set	Anonymous				0			1	5l4qS_C-Kg6Hj1Uwi5w1Sg**	1293481414	1	31	1	4	1	2	4	4									500	1						1		1												1
R_3HXFCtnulqzQTnE	Default Response Set	Anonymous				0			1	5l4qS_C-Kg5Oo5FvGlZAZg**	1348979539	1	37	1	4	1	1	2										10	1						1		1												1
R_1Cr5DwBkwwRh8ur	Default Response Set	Anonymous				0			1	5l4qS_C-Kg5MoKT4rCw6lQ**	1389017143	1	27	1	3	1	1	4										5	1			1					3												2
R_3sc2UPmrxei3ufK	Default Response Set	Anonymous				0			1	5l4qS_C-Kg5tC9QfUJ9zeQ**	1437265971	1	30	1	3	2												5	1					1			3												4
R_1mQyG4FpXeIJlLZ	Default Response Set	Anonymous				0			1	5l4qS_C-Kg6qEJe0zpSNoQ**	1275271638	1	42	1	4	2												2	1		1						6				1						1	I have agoraphobia and anxiety issues that are worse than this disease	3
R_2fAGwxW7LAinLvQ	Default Response Set	Anonymous				0			1	5l4qS_C-Kg6ZfCEDFfTV8g**	1412417328	1	25	1	3													4	1		1						6				1								3
R_1jIMDh8QSRNM6pk	Default Response Set	Anonymous				0			1	5l4qS_C-Kg4wBk7KWdimDQ**	1328774568	1	53	1	3	1	1	4										100	1					1			1												1
R_3J2euoNKTqbia9E	Default Response Set	Anonymous				0			1	5l4qS_C-Kg6jxU_EUu-O1A**	1360724924	1	22	1	1	1	1	1										2	1	1							4												3
R_332wRU4jq0DszRY	Default Response Set	Anonymous				0			1	5l4qS_C-Kg55CeoSkKdbfw**	1403003004	1	27	1	4	1	3	3	4	5								10	1	1							1												1
R_3rS1LKK660I10Kl	Default Response Set	Anonymous				0			1	5l4qS_C-Kg4n-BFj4e26ew**	1358354569	1	29	1	2	1	1											2	1						1		3												1
R_2sbBfh1amMGFL2m	Default Response Set	Anonymous				0			1	5l4qS_C-Kg4R1pJ4O-9yhg**	1405771154	1	30	1	4	2												2	1			1					6										1	I have scientific reasons against vaccination.	3
R_2EbFbomlBenmBnU	Default Response Set	Anonymous				0			1	5l4qS_C-Kg6KSwcTi3Vweg**	1313884212	1	27	1	3	2												20	1		1						1												1
R_1IEPh83CuBTrZ1O	Default Response Set	Anonymous				0			1	5l4qS_C-Kg4J2KmDrkBVBg**	1395705818	1	40	1	4	2												5	1	1							13												4
R_31BrvPZTi00ZEs9	Default Response Set	Anonymous				0			1	5l4qS_C-Kg6nvT7dLIFI0Q**	1354784107	1	23	1	3	1	1	4										50	1							1	1												1
R_1Ioph3mHyPDJpug	Default Response Set	Anonymous				0			1	5l4qS_C-Kg7Z3Xg3AJ77zA**	1416533856	1	49	1	3	1	1	2										4	1						1		13												4
R_WpO86mKA6Iqvoul	Default Response Set	Anonymous				0			1	5l4qS_C-Kg6NOzvgk1mQLA**	1420770983	1	32	1	2	1	3	3	2	3								50	1		1						3												2
R_20NWs4LDIvNeiL2	Default Response Set	Anonymous				0			1	5l4qS_C-Kg4jdvgCzCt63w**	1438894342	1	46	1	5	1	2	2	2									500	1		1						1												1
R_6tkD4KbtzL2UbXH	Default Response Set	Anonymous				0			1	5l4qS_C-Kg75WHJwvzjBSg**	1436221323	1	33	1	2	2												7	1						1		1												1
R_4IpJjGZM80Q9Dbz	Default Response Set	Anonymous				0			1	5l4qS_C-Kg6KZwYzA9-Bqw**	1316801789	1	52	1	3	2												5	1			1					4												2
R_vGriskHtEe26iPf	Default Response Set	Anonymous				0			1	5l4qS_C-Kg4BBSLZNRzQVA**	1341115631	1	54	1	2	1	1	2										100	1							1	1												1
R_3egevAHD3z33anp	Default Response Set	Anonymous				0			1	5l4qS_C-Kg6Yi0weziZkiA**	1437391149	1	52	1	5	2												10	1					1			1												1
R_d6kFVp8lCTX3vln	Default Response Set	Anonymous				0			1	5l4qS_C-Kg7gs6eA_PqYrg**	1438398682	1	48	1	3	2												35	1					1			2												2
R_1FwYCStu6yBxsoJ	Default Response Set	Anonymous				0			1	5l4qS_C-Kg5wFgJgk4Gpbg**	1398194822	1	37	1	3	1	7	4	3	2	4	3	4	3				100	1		1						1												1
R_3M4KooAebbQBdpO	Default Response Set	Anonymous				0			1	5l4qS_C-Kg5jycABnnDbHA**	1401361759	1	42	1	2	1	3	3	3	2								15	1			1					3												2
R_AvrkVCvx2bcmDgR	Default Response Set	Anonymous				0			1	5l4qS_C-Kg4-QE8jeBYgNQ**	1436125203	1	51	1	3	1	2	2	2									10	1			1					6		1	1	1								3
R_2qEGT8qqmvHvaBQ	Default Response Set	Anonymous				0			1	5l4qS_C-Kg4JPR7owd4vbQ**	1363960661	1	41	1	2	1	4	2	2	2	2							20	1					1			1												1
R_vPpPXFBx8SMVxN7	Default Response Set	Anonymous				0			1	5l4qS_C-Kg6OAfXKgD4ItQ**	1404394894	1	47	1	4	1	2	2	2									20	1			1					1												1
R_2aabpuH7aNUcAyo	Default Response Set	Anonymous				0			1	5l4qS_C-Kg6au6gIAcvimQ**	1394960325	1	39	1	2	1	2	4	4									50	1			1					3												2
R_2t8VwMIRFFjm6x9	Default Response Set	Anonymous				0			1	5l4qS_C-Kg6poAmU6pL8NA**	1404872225	1	28	1	3	2												4	1	1							1												1
R_3JxwJJn5EzdA3gM	Default Response Set	Anonymous				0			1	5l4qS_C-Kg57dww3vSJpSw**	1438314541	1	30	1	1	1	1	3										30	1						1		1												1
R_2CetXTZExj12jcH	Default Response Set	Anonymous				0			1	5l4qS_C-Kg5ssC0q7TXUmA**	1439643093	1	21	1	2	1	2	2	2									40	1	1							4												2
R_2bWezfMS3MFr2En	Default Response Set	Anonymous				0			1	5l4qS_C-Kg7qF1Ryn6CDUA**	1435865861	1	31	1	2	1	2	3	3									20	1		1						1												1
R_2S2zeEvWB3vpCOo	Default Response Set	Anonymous				0			1	5l4qS_C-Kg5fpSq9D3hZAw**	1352336243	1	61	1	3	1	3	3	4	3								75	1							1	1												1
R_1ieZDPzPQ3VA70n	Default Response Set	Anonymous				0			1	5l4qS_C-Kg5zHY8crJtoww**	1420953060	1	60	1	1	1	1	2										2	1			1					1												1
R_2ayGS5Id7sPCdUT	Default Response Set	Anonymous				0			1	5l4qS_C-Kg69t2SCiBdJVQ**	1348654381	1	79	1	3	1	1	3										30	1	1							2												2
R_WcJ93zodJ1f8qM9	Default Response Set	Anonymous				0			1	5l4qS_C-Kg4Rw8SGq8dAtw**	1324214140	1	18	1	4	2												20	1	1							3												1
R_0UhZ9j34i62YDbr	Default Response Set	Anonymous				0			1	5l4qS_C-Kg6D3RJEMUm1sQ**	1366194325	1	25	1	3	1	3	2	3	1								17	1	1							3												1
R_3isXVGXLR5TW2L4	Default Response Set	Anonymous				0			1	5l4qS_C-Kg5drgp_P3xIwQ**	1434327741	1	24	1	5	1	4	2	2	2	2							20	1	1							3												1
R_3kpGozJlWQ2zqct	Default Response Set	Anonymous				0			1	5l4qS_C-Kg4n1Fi5gkTULg**	1439695354	1	18	1	2	1	1	1										2	1				1				13												1
R_23gGkh5ZdhrBP5t	Default Response Set	Anonymous				0			1	5l4qS_C-Kg5bSpYf0zeykQ**	1371516028	1	19	1	2	1	7	2	2	2	2	3	3	3				3	1				1				1												1
R_1MXTdxPQITtNXCH	Default Response Set	Anonymous				0			1	5l4qS_C-Kg7V7DqFokgLNg**	1314927008	1	35	1	4	2												10	1		1						1												1
R_2ATFeJVBWZYMfsM	Default Response Set	Anonymous				0			1	5l4qS_C-Kg6EE3XWi13Akw**	1438188767	1	23	1	2	2												5	1					1			2												1
R_Xtvezx2D6OSsj7z	Default Response Set	Anonymous				0			1	5l4qS_C-Kg7Ncf2wpO_ouw**	1435376418	1	23	1	3	1	4	3	3	3	2							4	1							1	2												1
R_3lEzj1KwPcRO63z	Default Response Set	Anonymous				0			1	5l4qS_C-Kg7U6TkBCJLpXg**	1317959278	1	61	1	3	1	2	2	4									20	1	1							4												2
R_2tJTIszoni1fr99	Default Response Set	Anonymous				0			1	5l4qS_C-Kg4LSOlwDPVBnA**	1382593566	1	27	1	2	1	1	2										15	1							1	3												1
R_2uJJKuKPVecaBcG	Default Response Set	Anonymous				0			1	5l4qS_C-Kg6-2kpFPgmLug**	1313128554	1	52	1	4	1	1	3										200	1							1	2												1
R_2rBYkv7tpJtglPF	Default Response Set	Anonymous				0			1	5l4qS_C-Kg5ij6LOyT42XA**	1373423371	1	32	1	2	2												15	1			1					3												2
R_3QDTTzJgOArVoS4	Default Response Set	Anonymous				0			1	5l4qS_C-Kg6qR16fXTgTgA**	1345389006	1	34	1	3	2												200	1	1							1												1
R_1kS8gw7kfbq3WUW	Default Response Set	Anonymous				0			1	5l4qS_C-Kg7Qp1Sga3nLMQ**	1362010891	1	30	1	3	1	4	2	3	2	2							50	1		1						3												2
R_30o8sA08TMAUIEY	Default Response Set	Anonymous				0			1	5l4qS_C-Kg4Zvwg06McFkA**	1285065225	1	29	1	6	2												1	1	1							1												4
R_3ktFt19U9ral1iM	Default Response Set	Anonymous				0			1	5l4qS_C-Kg5Y5VBS2PBpAg**	1439341470	1	65	1	1	1	3	1	1	2								4	1							1	1												1
R_2veLVp7LWg6Nwsv	Default Response Set	Anonymous				0			1	5l4qS_C-Kg6rT-N2hjgGTg**	1415565283	1	28	1	3	2												15	1				1				1												1
R_3Nx5sL3Jxh1qTha	Default Response Set	Anonymous				0			1	5l4qS_C-Kg5U8oZDUfupWw**	1432840722	1	36	1	4	2												15	1							1	1												1
R_25hMc6FNQJc7cw9	Default Response Set	Anonymous				0			1	5l4qS_C-Kg40XMvaIYmkHA**	1386539520	1	79	1	2	2												3	1			1					13												4
R_1OK47DhKwaypqhl	Default Response Set	Anonymous				0			1	5l4qS_C-Kg6psAS5XKnApg**	1305797173	1	20	1	6	2												9	1		1						13												4
R_yrQAvwKKX3x3N5f	Default Response Set	Anonymous				0			1	5l4qS_C-Kg4-_sWRzYJijg**	1418225816	1	24	1	2	1	3	2	1	2								5	1							1	1												1
R_1mgUsT6otar3AxG	Default Response Set	Anonymous				0			1	5l4qS_C-Kg7L6_Kvfl8ttw**	1433880069	1	20	1	2	2												10	1		1						4												1
R_8xdxTY34rfEV3Il	Default Response Set	Anonymous				0			1	5l4qS_C-Kg5AEsw5_EcYvA**	1430814129	1	25	1	3	1	2	2	4									20	1						1		2												2
R_3dEddJpQPwDaf9D	Default Response Set	Anonymous				0			1	5l4qS_C-Kg5jzFdKIF2YDQ**	1397664789	1	23	1	3	1	2	2	2									90	1					1			1												2
R_1jvrY4g16qqKCXX	Default Response Set	Anonymous				0			1	5l4qS_C-Kg5e2PmSLBbiPw**	1375722358	1	54	1	1	1	1	2										6	1							1	1												1
R_2RQVHk0lIPRd5dm	Default Response Set	Anonymous				0			1	5l4qS_C-Kg440fnDUlyvZg**	1347718910	1	32	1	2	2												15	1		1						6						1						3
R_3GfUhMa60sGOWps	Default Response Set	Anonymous				0			1	5l4qS_C-Kg4BWtdSe21DeQ**	1332096716	1	67	1	5	2												10	1				1				3												1
R_3sdewg6oxDWZZIn	Default Response Set	Anonymous				0			1	5l4qS_C-Kg7xkuULyd9jMw**	1430980373	1	29	1	4	1	5	3	1	4	5	5						50	1							1	3												1
R_3Oiv046Lis4TtrE	Default Response Set	Anonymous				0			1	5l4qS_C-Kg7_wfeJNIpB8A**	1432975880	1	32	1	2	1	6	3	2	2	3	2	2					20	1			1					1												1
R_2uTxQLN2JUxHzVe	Default Response Set	Anonymous				0			1	5l4qS_C-Kg5I6_3QmEiKbg**	1386856973	1	35	1	4	2												15	1						1		3												2
R_AtBLcCfKy6qs5UZ	Default Response Set	Anonymous				0			1	5l4qS_C-Kg78SDHYvvlYlQ**	1363440415	1	37	1	5	1	1	5										10	1							1	6					1							3
R_XBa97DQ6vMhZrkR	Default Response Set	Anonymous				0			1	5l4qS_C-Kg4o7ta0op0z2A**	1387739038	1	37	1	4	1	3	3	2	1								30	1							1	2												1
R_1GUJ9AXRviWsaoQ	Default Response Set	Anonymous				0			1	5l4qS_C-Kg72MbX0fW1uOA**	1132127110	1	34	1	2	1	3	2	2	2								75	1			1					1												1
R_1jvQpEVDW6tcU1D	Default Response Set	Anonymous				0			1	5l4qS_C-Kg7M36aXGoMhKg**	1435840549	1	23	1	3	1	3	3	3	3								50	1			1					4												2
R_3mmYJOTZfUCLXrB	Default Response Set	Anonymous				0			1	5l4qS_C-Kg46edHRcRkyUg**	1437887028	1	26	1	3	1	4	4	3	3	3							15	1		1						6			1									3
R_3mggcRq1A2p4ohG	Default Response Set	Anonymous				0			1	5l4qS_C-Kg62yIyHg_9pxA**	1340533439	1	31	1	3	1	1	4										10	1							1	1												1
R_2CjrEXPyIB14Eqk	Default Response Set	Anonymous				0			1	5l4qS_C-Kg5j2f6iU9Okig**	1439709921	1	27	1	2	2												7	1				1				6								1				3
R_RVRmGjdngmQLivf	Default Response Set	Anonymous				0			1	5l4qS_C-Kg5lZeRejhgaPw**	1389067493	1	34	1	2	1	2	2	2									25	1	1							4												1
R_3CUtWDeHaxc6Vdw	Default Response Set	Anonymous				0			1	5l4qS_C-Kg68Q238sUw03A**	1402012714	1	25	1	3	2												100	1						1		2												2
R_3258Vlf1fqSl3GC	Default Response Set	Anonymous				0			1	5l4qS_C-Kg4kjk91DXXqeA**	1411541165	1	40	1	4	1	6	5	3	4	3	2	1					12	1			1					3												2
R_sFM9PzWwhBQD4aZ	Default Response Set	Anonymous				0			1	5l4qS_C-Kg5bLe4NM6VJIA**	1287445664	1	52	1	3	1	5	3	2	4	3	3						100	1						1		1												1
R_31hfgzsAwQJ3izb	Default Response Set	Anonymous				0			1	5l4qS_C-Kg6iJDb01XRzqg**	1432883246	1	35	1	4	1	4	4	4		3							16	1	1							3												1
R_3h9GFUHnIwvqR5h	Default Response Set	Anonymous				0			1	5l4qS_C-Kg5HvNg7DR_GRw**	1393582907	1	26	1	2	1	2	1	2									4	1		1						1												1
R_z234gAVcTbRqkBX	Default Response Set	Anonymous				0			1	5l4qS_C-Kg6KAL0TB7876Q**	1439485023	1	34	1	3	1	2	4	3									20	1						1		1												1
R_3oLBxD2uK8gaDdb	Default Response Set	Anonymous				0			1	5l4qS_C-Kg5BHS8ol4CxfQ**	1397195525	1	57	1	2	1	1	3										25	1			1					1												1
R_1FwA1AU9tfKo53L	Default Response Set	Anonymous				0			1	5l4qS_C-Kg52EnItUYXCTA**	1269459829	1	28	1	4	2												100	1					1			2												1
R_31TsBci1EtThVaL	Default Response Set	Anonymous				0			1	5l4qS_C-Kg4zseHQUNGskQ**	1410229057	1	24	1	2	1	1	4										50	1		1						6		1			1							3
R_3F2xaTokFw83sWQ	Default Response Set	Anonymous				0			1	5l4qS_C-Kg5iCLc0jkpACw**	1439708532	1	18	1	4	2												4	1				1				1												1
R_Wj7l8AXvYHAKEQV	Default Response Set	Anonymous				0			1	5l4qS_C-Kg6gS5op3ODRTQ**	1417311702	1	40	1	4	1	1	3										25	1	1							13												4
R_1qh9urjTfBv8RfL	Default Response Set	Anonymous				0			1	5l4qS_C-Kg6qhS0zyoQQ0Q**	1253370452	1	33	1	4	1	10	4	4	4	4	4	4	4	4	4	4	25	1				1				4												2
R_3eeqnRkndq26Bx3	Default Response Set	Anonymous				0			1	5l4qS_C-Kg6JOKISbB82UA**	1330980703	1	21	1	1	1	4	2	2	3	2							12	1	1							2												2
R_1jj4jVyCCynosUt	Default Response Set	Anonymous				0			1	5l4qS_C-Kg6vBLWWFc5jNQ**	1439706864	1	23	1	2	1	1	2										200	1	1							1												1
R_abzQQzT860IcncZ	Default Response Set	Anonymous				0			1	5l4qS_C-Kg7zkPsLcXDbIA**	1432212719	1	23	1	2	2												5	1			1					1												1
R_2q9Oxje17Gpy6R3	Default Response Set	Anonymous				0			1	5l4qS_C-Kg5-UocxOQ1Gng**	1279236162	1	20	1	2	1	3	3	2	2								20	1				1				3												1
R_1mFAFsJmwXuhjIh	Default Response Set	Anonymous				0			1	5l4qS_C-Kg7BlSGmhqey_g**	1434666177	1	30	1	4	1	1	2										10	1	1							1												1
R_3hmvsaWwsfuLf8f	Default Response Set	Anonymous				0			1	5l4qS_C-Kg5yPtaGtBbTzQ**	1314473769	1	40	1	2	1	2	3	2									50	1			1					3												4
R_1hMtiKvKVyu9qBw	Default Response Set	Anonymous				0			1	5l4qS_C-Kg7iHhf7eMc97A**	1420124240	1	29	1	4	1	4	5	4	4	4							5	1							1	1												1
R_Zk6pUrm5XCBCsGB	Default Response Set	Anonymous				0			1	5l4qS_C-Kg6tQfjmxMpBSA**	1437177849	1	44	1	5	1	1	5										30	1		1						2												1
R_PSZnTwEFvcYPKnL	Default Response Set	Anonymous				0			1	5l4qS_C-Kg5_Zqpu9gcJaQ**	1439464362	1	55	1	2	2												5	1					1			3												2
R_ApwzMHVLAdcJOTf	Default Response Set	Anonymous				0			1	5l4qS_C-Kg61fE33RjvDhQ**	1434252916	1	32	1	4	1	5	4	4	4	4	4						50	1			1					1												1
R_pzVEbzvtg4YxRo5	Default Response Set	Anonymous				0			1	5l4qS_C-Kg65tV4a_Kpolg**	1437891551	1	30	1	3	1	10	3	3	3	3	2	3	3	3	3	4	125	1			1					2												1
R_9B3iyIwTyOb5uzD	Default Response Set	Anonymous				0			1	5l4qS_C-Kg424-meFZH1Dw**	1389183380	1	64	1	3	2												15	1							1	1												1
R_3O1d32K3rwsta8f	Default Response Set	Anonymous				0			1	5l4qS_C-Kg4dNi9w3coX_A**	1378489293	1	19	1	3	2												20	1						1		1												1
R_1rvkQt5CdbjbODj	Default Response Set	Anonymous				0			1	5l4qS_C-Kg46E5HwuZMMRA**	1438260062	1	37	1	4	1	4	2	3	2	2							10	1		1						3												2
R_6fHkM2YhTIwihc5	Default Response Set	Anonymous				0			1	5l4qS_C-Kg6Pj4skSm3Q1Q**	1330937563	1	22	1	2	2												30	1				1				1												1
R_9nqOLn4xqlhieu5	Default Response Set	Anonymous				0			1	5l4qS_C-Kg6NfWsFn74zSw**	1431325561	1	18	1	3	1	1	3										20	1	1							1												1
R_2WHaVpKNpL7O4vm	Default Response Set	Anonymous				0			1	5l4qS_C-Kg6KruJt00M1Gg**	1304780164	1	27	1	3	2												2	1						1		1												1
R_1rqwY8XfTJ9WuhE	Default Response Set	Anonymous				0			1	5l4qS_C-Kg6MQRTXjMB4Cw**	1435628199	1	21	1	3	1	1	4										15	1						1		3												2
R_3L0VtBg4gXh8PDt	Default Response Set	Anonymous				0			1	5l4qS_C-Kg67fVv6UXeyvQ**	1391033635	1	26	1	4	1	1	2										100	1							1	2												1
R_3rUvybnI27OWQEW	Default Response Set	Anonymous				0			1	5l4qS_C-Kg4MF6AKq_Xo4w**	1297402084	1	59	1	2	1	1	2										10	1					1			3												2
R_Z385eRRnFCL9ZIt	Default Response Set	Anonymous				0			1	5l4qS_C-Kg7b058qJbWioA**	1408924956	1	61	1	2	2												8	1						1		1												1
R_3mgJt6Ek3pp7Ge1	Default Response Set	Anonymous				0			1	5l4qS_C-Kg5mcztynJNuzA**	1397731168	1	26	1	5	2												10	1			1					1												1
R_30qsjEFYP0Dj456	Default Response Set	Anonymous				0			1	5l4qS_C-Kg5BdZBmyrfp-A**	1436637502	1	34	1	3	2												100	1			1					2												1
R_dbPukonzVb9ManT	Default Response Set	Anonymous				0			1	5l4qS_C-Kg6Y6jwxOmFKjA**	1439467343	1	22	1	2	2												10	1			1					3												2
R_3iR24V0kgq38d80	Default Response Set	Anonymous				0			1	5l4qS_C-Kg7Fh-4gtF5gTg**	1334150468	1	32	1	3	1	3	5	3	3								25	1		1						3												1
R_1EiLN1fEkTz8xuJ	Default Response Set	Anonymous				0			1	5l4qS_C-Kg4W842_kLDXKA**	1432802587	1	21	1	5	2												20	1			1					4												2
R_3V24GclBhpQaTZL	Default Response Set	Anonymous				0			1	5l4qS_C-Kg7dkiqvnH2Yog**	1436408418	1	27	1	6	2												75	1			1					1												1
R_21B2xozOMDz93g9	Default Response Set	Anonymous				0			1	5l4qS_C-Kg7yvSPYQpckWA**	1388116743	1	38	1	2													50	1			1					6					1							4
R_8IXbPTC72I9xu3D	Default Response Set	Anonymous				0			1	5l4qS_C-Kg5ByGQjR76p2Q**	1439485384	1	30	1	2	1	2	2	3									70	1					1			4												2
R_3pnfjOKuAuPuNIO	Default Response Set	Anonymous				0			1	5l4qS_C-Kg5JNlr4DbGxTA**	1081723455	1	70	1	2	2												14	1							1	4												2
R_2eWoTDI2K4TjEgg	Default Response Set	Anonymous				0			1	5l4qS_C-Kg4CzMsYml1Oxw**	1439253004	1	25	1	3	2												20	1					1			2												1
R_b2FXmmUTnXFOLnP	Default Response Set	Anonymous				0			1	5l4qS_C-Kg6G7b88aOTVKw**	1379399976	1	35	1	3													59	1				1				1												1
R_3fqOsxrh8hxJlp7	Default Response Set	Anonymous				0			1	5l4qS_C-Kg4phifoYMmofw**	1383267482	1	47	1	2	2												150	1							1	1												1
R_1OW5I8F6w8O80mZ	Default Response Set	Anonymous				0			1	5l4qS_C-Kg6vksVBcfO_vw**	1381264552	1	31	1	2	1	2	2	5									20	1		1						2												1
R_3QKTu68yJeHiEYs	Default Response Set	Anonymous				0			1	5l4qS_C-Kg5aOslSOCIMJQ**	1362877741	1	30	1	4	1	3	2	3	2								50	1						1		1												1
R_3rSCXHJgqyPLxqc	Default Response Set	Anonymous				0			1	5l4qS_C-Kg4LoRYzHLO5jQ**	1367098937	1	68	1	3	2												8	1			1					4												2
R_2EjmQuEQHFFyFjz	Default Response Set	Anonymous				0			1	5l4qS_C-Kg5n9fwZdyWGVg**	1373085234	1	67	1	3	2												20	1			1					13												4
R_1g6hGaBTUmiec82	Default Response Set	Anonymous				0			1	5l4qS_C-Kg6a-4Om7enmJQ**	1412208214	1	39	1	6	2												1	1							1	13												4
R_bpdzxfFJgmkhPpf	Default Response Set	Anonymous				0			1	5l4qS_C-Kg6UIqV7r63pMQ**	1411217063	1	35	1	3	2												68	1	1							1												1
R_3HMLVGDPIVWfULa	Default Response Set	Anonymous				0			1	5l4qS_C-Kg7Pi6IHTfzu_A**	1350102061	1	32	1	4	2												8	1		1						1												1
R_3lLJ47pNI3vR8Ds	Default Response Set	Anonymous				0			1	5l4qS_C-Kg7UEdTvHJXTtw**	1369200478	1	75	1	4	2												2	1		1						3												2
R_3G7iHcqcUmU3mKa	Default Response Set	Anonymous				0			1	5l4qS_C-Kg5eMu60Ue8NWg**	1278687521	1	39	1	3	2												20	1			1					6		1	1									3
R_1MSftzvNI0IOkEY	Default Response Set	Anonymous				0			1	5l4qS_C-Kg6UfdlyEuiGDQ**	1208896897	1	67	1	1	2												4	1		1						13												4
R_ymSw30Z62IlICEF	Default Response Set	Anonymous				0			1	5l4qS_C-Kg7ekmSwVW6FDA**	1091762416	1	65	1	4	2												5	1		1						2												2
R_3qfVMM7CdM59cFQ	Default Response Set	Anonymous				0			1	5l4qS_C-Kg60Vxy95R3b6g**	1439494030	1	34	1	2	2												200	1					1			1												1
R_z2R7AQkzc8uNp8R	Default Response Set	Anonymous				0			1	5l4qS_C-Kg7IZXCXQULfFQ**	1338019883	1	33	1	4	1	3	3	4	4								20	1			1					3												1
R_1CwP4b6XS4hXd40	Default Response Set	Anonymous				0			1	5l4qS_C-Kg4SFueLTJdYIw**	1350542603	1	28	1	5	2												20	1			1					1												1
R_1gC1jNChEkxxtcK	Default Response Set	Anonymous				0			1	5l4qS_C-Kg4bFj1-HmPuvQ**	1439624448	1	32	1	3	1	3	4	2	1								39	1		1						3												1
R_DizuCj3WtD2yLhn	Default Response Set	Anonymous				0			1	5l4qS_C-Kg77ldZjpWVHFw**	1412580011	1	49	1	3	2												8	1						1		13												4
R_1exAz2BztAl5ASX	Default Response Set	Anonymous				0			1	5l4qS_C-Kg44CymkQM_3Dg**	1418760415	1	29	1	5	1	3	4	3	5								25	1		1						4												2
R_3Mi0Q8VbdmDDJQm	Default Response Set	Anonymous				0			1	5l4qS_C-Kg5cGjNEHfDE1A**	1439388975	1	30	1	3	2												2	1							1	2												1
R_3M05YBiBGa1Ztac	Default Response Set	Anonymous				0			1	5l4qS_C-Kg55azmj5Nfutw**	1367471346	1	29	1	2	1	3	2	2	2								999	1						1		3												4
R_12GacPuiIMkLICf	Default Response Set	Anonymous				0			1	5l4qS_C-Kg4FuSfN2Lf1jQ**	1234843616	1	43	1	3	1	1	3										12	1					1			4												2
R_3F3y1Bo8uxnEB4Y	Default Response Set	Anonymous				0			1	5l4qS_C-Kg4nFJJv1PHWdA**	1377353422	1	46	1	3	2												3	1	1							2												2
R_2TyCDVvAlZzA1xW	Default Response Set	Anonymous				0			1	5l4qS_C-Kg4_tVXZh8FAqQ**	1438510000	1	24	1	3	2												60	1						1		3												2
R_2dA902fLGzrXp9Z	Default Response Set	Anonymous				0			1	5l4qS_C-Kg7g52pSaqvaWA**	1341860512	1	41	1	4	2												10	1			1					6			1	1								3
R_3kuOdsC6LsU1fFH	Default Response Set	Anonymous				0			1	5l4qS_C-Kg5nNC2lWqVFrw**	1411372281	1	30	1	2	1	2	3	2									10	1	1							1												1
R_12L78xySJmjs1Ba	Default Response Set	Anonymous				0			1	5l4qS_C-Kg7lLxyfcy6lQg**	1298726549	1	41	1	2	1	1	4										30	1						1		1												1
R_1Hi7shwhxpA32Ei	Default Response Set	Anonymous				0			1	5l4qS_C-Kg4F398itcAGng**	1410322208	1	22	1	3	2												5	1						1		1												1
R_2E9O2kKivL4rwJd	Default Response Set	Anonymous				0			1	5l4qS_C-Kg4IfvqsfyOLdw**	1311456235	1	39	1	2	2												7	1				1				1												1
R_3kIgwROzpo2cdJ8	Default Response Set	Anonymous				0			1	5l4qS_C-Kg70aHWnmrjwcg**	1406717128	1	28	1	4	1	3	3	3	3								2	1			1					2												1
R_1q7E0G0aWfSYsll	Default Response Set	Anonymous				0			1	5l4qS_C-Kg5jFFyfaEJj-w**	1412588600	1	27	1	3	2												150	1						1		3												1
R_1DIMc8So5fF9tCN	Default Response Set	Anonymous				0			1	5l4qS_C-Kg6VFjqBo_8WCQ**	1438728309	1	37	1	2	1	1	2										25	1	1							1												1
R_Brdz95TW4M3wyjf	Default Response Set	Anonymous				0			1	5l4qS_C-Kg5_NtV4keQNwA**	1374526758	1	32	1	3	2												100	1							1	3												1
R_XiBanE4gwwr1MwV	Default Response Set	Anonymous				0			1	5l4qS_C-Kg6wr7EbnOu2sw**	1434590951	1	18	1	3	1	3	3	4	1								3	1						1		2												1
R_2bPF7YiPmZuWhWk	Default Response Set	Anonymous				0			1	5l4qS_C-Kg5TOoEPum_3tQ**	1439346097	1	25	1	4	1	2	4	3									3	1						1		1												1
R_22EXkXSx84U8f1X	Default Response Set	Anonymous				0			1	5l4qS_C-Kg4fr73iE-Gn5w**	1439450561	1	31	1	3	1	2	2	3									10	1				1				2												1
R_2sSYcvbx0VhiVN0	Default Response Set	Anonymous				0			1	5l4qS_C-Kg7Jiw5F14tRpw**	1405931560	1	32	1	3	1	3	2	2	3								20	1	1							2												2
R_3GxmhRuKLprtxbJ	Default Response Set	Anonymous				0			1	5l4qS_C-Kg7S8U2GZTP_bA**	1420352039	1	21	1	1	2												2	1			1					13												4
R_10VEErUbZ1b2xVg	Default Response Set	Anonymous				0			1	5l4qS_C-Kg7MCzCxrpP9sQ**	1408626620	1	26	1	3	1	3	2	3	3								2	1				1				13												4
R_1Hk8sYyCZ0Dl9DB	Default Response Set	Anonymous				0			1	5l4qS_C-Kg5qzOJNlt5jZQ**	1435904730	1	31	1	5	1	2	5	4									60	1	1							1												1
R_Tk0z6AjCG5BnyXn	Default Response Set	Anonymous				0			1	5l4qS_C-Kg6m1yTYDJhGHA**	1356044931	1	25	1	4	2												2	1				1				13												4
R_9XloWweuGEHo4sp	Default Response Set	Anonymous				0			1	5l4qS_C-Kg56TpwLkBIuJQ**	1296959215	1	26	1	3	1	2	4	3									100	1							1	1												1
R_2s07TFOodd0vt6H	Default Response Set	Anonymous				0			1	5l4qS_C-Kg7JAxwT-l2D0Q**	1341935910	1	24	1	3	2												50	1					1			1												1
R_2zr4KMUKODQY3fK	Default Response Set	Anonymous				0			1	5l4qS_C-Kg4fNlrMIF8dOA**	1324291390	1	55	1	2	1	1	4										70	1	1							1												1
R_SOep350kPuJdbEt	Default Response Set	Anonymous				0			1	5l4qS_C-Kg6Q9McS8Ce7rQ**	1434436775	1	29	1	3	1	5	4	3	4	3	3						20	1							1	2												3
R_AKVow05afaEHRAJ	Default Response Set	Anonymous				0			1	5l4qS_C-Kg6vZP0_EWeXpQ**	1406021966	1	18	1	3	1	4	4	1	1	3							8	1		1						4												1
R_3g6L3FIllPYaogm	Default Response Set	Anonymous				0			1	5l4qS_C-Kg6i6Wkp1-tKJw**	1417319282	1	25	1	2	1	4	1	1	2	2							7	1							1	2												2
R_By492bjx76GbkOJ	Default Response Set	Anonymous				0			1	5l4qS_C-Kg4PGNza9GHelQ**	1317359004	1	49	1	2	2												3	1						1		13												4
R_TdPxPhRm70f86Ax	Default Response Set	Anonymous				0			1	5l4qS_C-Kg5-Fo5K4LPeEg**	1416917601	1	33	1	2	1	1	2										15	1							1	1												1
R_3esrgNmQQAAGd8D	Default Response Set	Anonymous				0			1	5l4qS_C-Kg5frWeGM1t9ww**	1439078252	1	26	1	4	1	3	2	3	1								100	1							1	3												2
R_Qna8BWzn3t1ONPz	Default Response Set	Anonymous				0			1	5l4qS_C-Kg4UciND1CQdGA**	1431935400	1	47	1	5	2												15	1			1					1												1
R_2TBqId0gqIMh9h9	Default Response Set	Anonymous				0			1	5l4qS_C-Kg67WkiHjta0KA**	1381903179	1	28	1	2	1	7	2	3	3	2	3	3	4				14	1						1		1												1
R_rluN63A4pu1lGV3	Default Response Set	Anonymous				0			1	5l4qS_C-Kg5ay3mysBLwcg**	1263757061	1	58	1	2	2												10	1	1							13												4
R_2QPp802wZfTJuEX	Default Response Set	Anonymous				0			1	5l4qS_C-Kg79KQ2JsyxhKg**	1439223256	1	26	1	3	2												5	1							1	4												2
R_2QzHnGGdKyL1CKl	Default Response Set	Anonymous				0			1	5l4qS_C-Kg5cj604jgze7Q**	1334086707	1	35	1	3	1	3	5	5	4								60	1	1							2												2
R_2VL3XzILeahLt0w	Default Response Set	Anonymous				0			1	5l4qS_C-Kg4tBWLJ3Ms_xA**	1413366769	1	38	1	3	2												30	1					1			2												2
R_3r2OMVv7hN0doGE	Default Response Set	Anonymous				0			1	5l4qS_C-Kg62QlULfdsK6g**	1318205293	1	29	1	4	2												5	1				1				1												1
R_1QzM4as5d8ZLRHr	Default Response Set	Anonymous				0			1	5l4qS_C-Kg49UfJ2XAZ-Cw**	1360215604	1	72	1	5	1	1	4										10	1		1						3												2
R_6LTbWyvo0iY8AiR	Default Response Set	Anonymous				0			1	5l4qS_C-Kg70za4T5Z2NQw**	1369332156	1	27	1	5	1	1	5										10	1			1					1												1
R_2Vxx4qUy5yrtaAj	Default Response Set	Anonymous				0			1	5l4qS_C-Kg6G8ERBHcM31g**	1439739134	1	22	1	2	1	4	2	2	2	3							5	1				1				4												2
R_3qR2EfemN8YZScB	Default Response Set	Anonymous				0			1	5l4qS_C-Kg6xli7pek_-Eg**	1432673937	1	38	1	3	2												60	1		1						13												4
R_3MiK8wycfj4npHd	Default Response Set	Anonymous				0			1	5l4qS_C-Kg6DIDmx4UfU8A**	1404384003	1	54	1	4	2												50	1		1						1												2
R_1Dvi0Yl8VH3cJ5x	Default Response Set	Anonymous				0			1	5l4qS_C-Kg4DE_vgSTmxPw**	1436590590	1	47	1	3	2												3	1			1					4												3
R_2pVJS9qwLzVtz2e	Default Response Set	Anonymous				0			1	5l4qS_C-Kg6nXuusW5w0Qw**	1439748593	1	31	1	3	1	2	3	3									20	1						1		1												2
R_CliVkOKZxWk5whH	Default Response Set	Anonymous				0			1	5l4qS_C-Kg5Zmlt3oca4FQ**	1410467786	1	31	1	1	1	1	4										30	1							1	3												1
R_XiZ3MfEx0bXQWyd	Default Response Set	Anonymous				0			1	5l4qS_C-Kg6nbAm4JazyWQ**	1311337239	1	38	1	3	1	2	2	2									50	1						1		6			1		1				1			3
R_3iX9aXxE2vllsvC	Default Response Set	Anonymous				0			1	5l4qS_C-Kg7h7XmpuHQ8vA**	1352360738	1	24	1	3	1	2	4	5									30	1					1			2												2
R_3HuX4gCaZ34hs8S	Default Response Set	Anonymous				0			1	5l4qS_C-Kg7tnK6JrCptug**	1419001446	1	25	1	3	1	2	3	2									12	1	1							4												2
R_1K1jS59zIToc7qM	Default Response Set	Anonymous				0			1	5l4qS_C-Kg4jvFUfXnXREQ**	1435153217	1	34	1	6	2												0	1					1			1												1
R_utbbD9PnF5o313r	Default Response Set	Anonymous				0			1	5l4qS_C-Kg5BVfFcZRvFLg**	1250937245	1	28	1	4	2												5	1			1					1												1
R_09C3aKvXVVvFGqB	Default Response Set	Anonymous				0			1	5l4qS_C-Kg6V7FV4bUbcUA**	1420121440	1	20	1	2	2												30	1				1				2												1
R_3KOzJOwdxzcPqMi	Default Response Set	Anonymous				0			1	5l4qS_C-Kg7xZJLNZ7AsQA**	1361476458	1	38	1	2	1	5	4	4	3	3	4						6	1	1							2												3
R_3nkH1VCQm4nUxIg	Default Response Set	Anonymous				0			1	5l4qS_C-Kg5andLjIEDujA**	1372534194	1	41	1	2	2												2	1	1							6										1	I got vaccinated earlier last year and still got the flu. Never getting another.	3
R_10YlleoiQOwPKWp	Default Response Set	Anonymous				0			1	5l4qS_C-Kg7SwffgadwPIw**	1382706368	1	27	1	1	1	4	1	2	2	3							1	1		1						2												1
R_2tG94katRkuEKBc	Default Response Set	Anonymous				0			1	5l4qS_C-Kg56pyAAZVOU4w**	1392124742	1	35	1	2	2												7	1		1						2												2
R_3EnY3qOAQalYLun	Default Response Set	Anonymous				0			1	5l4qS_C-Kg4jf89EpYlzBg**	1439747685	1	32	1	3	1	2	4	3									20	1					1			2												1
R_efbdQwP9MzzvsQ1	Default Response Set	Anonymous				0			1	5l4qS_C-Kg6c604jzVghoQ**	1307117237	1	29	1	3	2												15	1						1		1												1
R_1ovbQrCN0tZBYdS	Default Response Set	Anonymous				0			1	5l4qS_C-Kg7eB4Luchv13A**	1386837852	1	64	1	3	2												4	1				1				1												1
R_8f9NonUHV3I3h0l	Default Response Set	Anonymous				0			1	5l4qS_C-Kg4R0C6ioKJInA**	1327702986	1	41	1	3	1	3	3	2	2								20	1					1			3												2
R_334pFomEG9K018b	Default Response Set	Anonymous				0			1	5l4qS_C-Kg5ORsTHHuinzw**	1309497682	1	38	1	2	1	3	2	3	3								5	1			1					6		1							1			3
R_2zphB0HejpN1g24	Default Response Set	Anonymous				0			1	5l4qS_C-Kg5Qjt9aTZ--JA**	1399885739	1	30	1	1	2												24	1		1						4												1
R_sor3YpfHtQhBJqV	Default Response Set	Anonymous				0			1	5l4qS_C-Kg7lfn3fhNH58A**	1176968216	1	44	1	4	1	2	3	3									10	1			1					2												2
R_24orXHiUeJsogdi	Default Response Set	Anonymous				0			1	5l4qS_C-Kg6WomwZHT2geA**	1431997049	1	31	1	2	2												1	1				1				13												4
R_1nSM1ETakcDotY2	Default Response Set	Anonymous				0			1	5l4qS_C-Kg58yTBgBrBm1g**	1431401319	1	20	1	4	2												12	1				1				1												1
R_r2vvibBQCzPxFqF	Default Response Set	Anonymous				0			1	5l4qS_C-Kg440vXLjCckzw**	1419750581	1	22	1	4	2												2	1		1						1												4
R_3R3qCOvqxwchTbo	Default Response Set	Anonymous				0			1	5l4qS_C-Kg7raH4bM_7fAg**	1376051675	1	37	1	4	1	2	3	4									50	1			1					1												1
R_3gZd3qKhUnuJKjU	Default Response Set	Anonymous				0			1	5l4qS_C-Kg6o933H-28n9w**	1435420123	1	40	1	1	2												1	1						1		13												4
R_2yfS5gydjWxst3r	Default Response Set	Anonymous				0			1	5l4qS_C-Kg5KfFvpWvq5eA**	1371292330	1	25	1	5	1	3	3	2	3								30	1	1							2												1
R_1N5hf2h4DDObWIV	Default Response Set	Anonymous				0			1	5l4qS_C-Kg5ZavoN1JRzsQ**	1431198416	1	47	1	3	1	5	2	2	3	3	3						15	1							1	4												2
R_3RlrqiLqVTHaySl	Default Response Set	Anonymous				0			1	5l4qS_C-Kg7zJaAkU9Q79w**	1388524595	1	25	1	2	1	2	4	4									120	1					1			1												1
R_3lQdwKM0XAu1nVm	Default Response Set	Anonymous				0			1	5l4qS_C-Kg4nx9Mzew4gHA**	1331055258	1	46	1	3	2												8	1						1		3												2
R_1H6a395QdOHsFbW	Default Response Set	Anonymous				0			1	5l4qS_C-Kg6dhzY_PQKIyw**	1432590982	1	25	1	3	2												3	1	1							6			1							1	Don’t think it’s needed	1
R_1OZVRFpgKbFUxcc	Default Response Set	Anonymous				0			1	5l4qS_C-Kg7fePDLaLVUow**	1339658191	1	53	1	2	2												20	1			1					13												4
R_23gg9um4JS5ope4	Default Response Set	Anonymous				0			1	5l4qS_C-Kg761B1eOpzZeg**	1401525914	1	25	1	2	1	3	4	3	2								100	1				1				3												2
R_3HwbT9Wne18TfdZ	Default Response Set	Anonymous				0			1	5l4qS_C-Kg5lXNdPXi9eKA**	1291621030	1	22	1	3	1	2		3									50	1							1	3												1
R_1C30sJmtThpl9P3	Default Response Set	Anonymous				0			1	5l4qS_C-Kg4ah4l2Io3oig**	1193492614	1	40	1	2	2												2	1					1			2												1
R_1KcHU3nzmfg2abr	Default Response Set	Anonymous				0			1	5l4qS_C-Kg64NWaEEUDQGQ**	1316806870	1	37	1	4	2												5	1						1		2												2
R_2wN2ZXcrIZZeTzc	Default Response Set	Anonymous				0			1	5l4qS_C-Kg7ecnLX4wQJ2A**	1421285380	1	55	1	2	2												100	1				1				1												1
R_1RYjVhVgx8fhwdj	Default Response Set	Anonymous				0			1	5l4qS_C-Kg5iKD0ejZSyEw**	1345842095	1	45	1	4	1	1	4										50	1			1					1												1
R_2YJSYSNGTsLaDHn	Default Response Set	Anonymous				0			1	5l4qS_C-Kg7TBbscCAr5-w**	1305933713	1	58	1	4	1	2	3	3									36	1	1							1												1
R_1ySwlEPAEpaMSv7	Default Response Set	Anonymous				0			1	5l4qS_C-Kg5-9hvEuGYCVw**	1408438833	1	22	1	4	1	6	4	4	5	4	3	4					20	1							1	4												4
R_2AKcITbIIsF7qfz	Default Response Set	Anonymous				0			1	5l4qS_C-Kg6T6L-Yz5a8Bw**	1170883839	1	61	1	3	1	3	5	3	3								5	1				1				1												1
R_1PdXG0ciSkE5PGN	Default Response Set	Anonymous				0			1	5l4qS_C-Kg5CxNICtwt-sg**	1326497491	1	61	1	4	2												15	1							1	13												2
R_3maAbsZIp5qpYls	Default Response Set	Anonymous				0			1	5l4qS_C-Kg5cIerZGmTh1w**	1434115825	1	39	1	2	2												4	1	1							1												1
R_2ALPPEOHYw4vJwA	Default Response Set	Anonymous				0			1	5l4qS_C-Kg4dfmjNp3boZw**	1368554771	1	36	1	2	2												7	1	1							2												2
R_3NBVpQY1ufhj07u	Default Response Set	Anonymous				0			1	5l4qS_C-Kg4vHD0XaZxROQ**	1325342160	1	32	1	3	1	4	3	3	4	3							16	1			1					1												1
R_1mki6KRXlSmwy98	Default Response Set	Anonymous				0			1	5l4qS_C-Kg5kZzhvVvoRWw**	1392394466	1	34	1	3	2												3	1					1			4												4
R_3P5iQOsUR14ucEo	Default Response Set	Anonymous				0			1	5l4qS_C-Kg7-exEwn22hqw**	1439569556	1	25	1	1	1	4	4	3	3	4							20	1						1		6					1							4
R_1JJZP6WCmUYE0h8	Default Response Set	Anonymous				0			1	5l4qS_C-Kg73pK_tHXnxLg**	1438035424	1	47	1	2	1	5	2	3	2	2	2						30	1					1			4												2
R_3PMnqxu4u8bmBSU	Default Response Set	Anonymous				0			1	5l4qS_C-Kg44SD0Hw5nlvQ**	1414237755	1	31	1	4	2												9	1				1				6								1				4
R_2oc50EWEo1WjMQx	Default Response Set	Anonymous				0			1	5l4qS_C-Kg62sw-Jrr-iwg**	1439289252	1	28	1	2	1	1	2										50	1	1							13												4
R_2dW1Ngkjc22VlED	Default Response Set	Anonymous				0			1	5l4qS_C-Kg5WQDf6-dyUvQ**	1414931241	1	28	1	3	1	1	4										10	1	1							3												1
R_xy2deV6BcMfTuhj	Default Response Set	Anonymous				0			1	5l4qS_C-Kg6BcL_0LPydTA**	1327667695	1	23	1	2	1	4	2	2	3	2							100	1			1					1												1
R_3ixQfhP1453fMlQ	Default Response Set	Anonymous				0			1	5l4qS_C-Kg7zmFA1n4yfaw**	1400798977	1	33	1	4	1	1	2										200	1							1	13												4
R_sO9l74AR3nbXlZf	Default Response Set	Anonymous				0			1	5l4qS_C-Kg4bVG6akUeFXQ**	1436848445	1	59	1	3	2												15	1				1				6							1					3
R_3Q657A30D2q6xVv	Default Response Set	Anonymous				0			1	5l4qS_C-Kg7V9bVqrC4djw**	1344145988	1	1	1	1	2												2	1
R_R9adKFyHydftB5L	Default Response Set	Anonymous				0			1	5l4qS_C-Kg7mRknyD6umzQ**	1432310482	1	33	1	1	1	3	3	3	3								5	1	1							4												2
R_2BtCnQXXeG9CMCa	Default Response Set	Anonymous				0			1	5l4qS_C-Kg7kzRkGZwu_4A**	1435214318	1	37	1	2	2												5	1				1				2												2
R_2zXRQhA2Rud1A4k	Default Response Set	Anonymous				0			1	5l4qS_C-Kg5p8d8qgP7Rzg**	1356175442	1	30	1	2	1	4	2	3	2	2							75	1		1						6				1								1
R_3O0UBTsJZkBJhVT	Default Response Set	Anonymous				0			1	5l4qS_C-Kg498BK7EHRU0g**	1439766292	1	20	1	4	2												20	1			1					3												2
R_reR8gd1nTUiLltv	Default Response Set	Anonymous				0			1	5l4qS_C-Kg6TSyB34hU8Zw**	1383891955	1	34	1	4	1	5	4	2	3	2	3						8	1					1			3												1
R_3nNoo1PTLcdEAM1	Default Response Set	Anonymous				0			1	5l4qS_C-Kg7sP3H5W_LqGg**	1417945686	1	56	1	4	2												10	1							1	1												1
R_3egDNedvLpXFPte	Default Response Set	Anonymous				0			1	5l4qS_C-Kg4tkl9DUXFKSg**	1332966758	1	41	1	3	2												5	1		1						4												4
R_qWuMMz0Rb3XxVVD	Default Response Set	Anonymous				0			1	5l4qS_C-Kg6N075TK5uQew**	1348294095	1	79	1	2	1	1	2										20	1					1			1												1
R_1ND1sr4dGaNcCrV	Default Response Set	Anonymous				0			1	5l4qS_C-Kg4P3GyRjm-kGg**	1399421633	1	42	1	5	1	2	3	2									2	1	1							13												4
R_2DRJ04a0nM9Mkd1	Default Response Set	Anonymous				0			1	5l4qS_C-Kg5rO5luNqUhsg**	1435864465	1	42	1	2	1	1	2										40	1							1	2												2
R_1eUGvDGQXeKcgQx	Default Response Set	Anonymous				0			1	5l4qS_C-Kg7afyWYIOURTw**	1439190280	1	35	1	2	1	3	3	3	2								20	1				1				1												1
R_1li3jDM0I6ZgSBz	Default Response Set	Anonymous				0			1	5l4qS_C-Kg6wHuL7oicomQ**	1256775561	1	83	1	5	2												25	1						1		1												1
R_1OVaOZjW4ZQdyUN	Default Response Set	Anonymous				0			1	5l4qS_C-Kg5ebSoxa0NcwA**	1233721078	1	82	1	2	2												75	1					1			1												1
R_VOUyeTKu6HeBaKZ	Default Response Set	Anonymous				0			1	5l4qS_C-Kg4uT6aPm6aC5Q**	1388850675	1	66	1	2	2												6	1	1							1												1
R_3w9uCTyIihukemR	Default Response Set	Anonymous				0			1	5l4qS_C-Kg4TQUbckZfwOA**	1363791794	1	24	1	2	2												6	1	1							3												2
R_sTfPLd73JWa58WZ	Default Response Set	Anonymous				0			1	5l4qS_C-Kg7WrrXEv4JMjQ**	1348671241	1	21	1	3	1	4	2	4	2	3							20	1				1				1												2
R_3Q0lWkwKzvLxrS8	Default Response Set	Anonymous				0			1	5l4qS_C-Kg5MkL7tnH4KDw**	1356615537	1	45	1	3	2												40	1	1							6			1									2
R_3P4xP1w7SykvNti	Default Response Set	Anonymous				0			1	5l4qS_C-Kg4U8pKHQFpTuw**	1408168336	1	65	1	3	2												15	1						1		3												3
R_9tYwyKCf17KnfcR	Default Response Set	Anonymous				0			1	5l4qS_C-Kg6DkrKsE3yXzw**	1418927945	1	31	1	1	1	1	2										40	1			1					6							1					3
R_2wmqaR8ExCwayaj	Default Response Set	Anonymous				0			1	5l4qS_C-Kg5Pqykw8Aa9qQ**	1398998795	1	40	1	3	1	2	3	4									4	1					1			13												4
R_3huvAvBqlh6bzOk	Default Response Set	Anonymous				0			1	5l4qS_C-Kg7GEconyYWSsQ**	1324135400	1	39	1	3	1	2	2	3									5	1						1		1												1
R_1i3z0Gd9us5iEEX	Default Response Set	Anonymous				0			1	5l4qS_C-Kg7TcM_f1FxPHw**	1391019541	1	26	1	3													8	1					1			1												1
R_R4Foxwm83nNz5eh	Default Response Set	Anonymous				0			1	5l4qS_C-Kg7MJLvLa82Yrw**	1411641044	1	56	1	2	1	1	3										5	1	1							3												2
R_2ZWZj8df0e7fQ9K	Default Response Set	Anonymous				0			1	5l4qS_C-Kg4WsGYbvUMNdQ**	1399456535	1	26	1	4	1	3	2	2	2								5	1	1							6						1						3
R_57OY30q9go3J9F7	Default Response Set	Anonymous				0			1	5l4qS_C-Kg4bqUyoJrrP5w**	1411454078	1	31	1	2	1	2	2										30	1			1					6		1										3
R_3GoLbPaKB1BO8eB	Default Response Set	Anonymous				0			1	5l4qS_C-Kg6ldmR_PMQhNw**	1309682130	1	42	1	4	2												3	1							1	3												4
R_wTurw8A8ApVkCVH	Default Response Set	Anonymous				0			1	5l4qS_C-Kg6hvAAwCR3bCw**	1433899690	1	25	1	2	1	3	2	3	3								20	1			1					2												1
R_33swdqPUcoCjYia	Default Response Set	Anonymous				0			1	5l4qS_C-Kg4FEDBfO5xDTw**	1405638421	1	32	1	3	1	1	4										13	1						1		1												1
R_reyo4mhzdCgDTA5	Default Response Set	Anonymous				0			1	5l4qS_C-Kg6bqDYFvZM_Nw**	1356488591	1	25	1	2	2												200	1				1				13												3
R_1rrGaaOj5kxPJQG	Default Response Set	Anonymous				0			1	5l4qS_C-Kg4yMGUm8J4oHw**	1247365988	1	49	1	2	2												5	1					1			1												1
R_1cXM4UizEFEWpv7	Default Response Set	Anonymous				0			1	5l4qS_C-Kg54AhyyRmROPg**	1323803477	1	40	1	4	2												30	1	1							2												1
R_V1Hsl6camyNVTJn	Default Response Set	Anonymous				0			1	5l4qS_C-Kg4ipRcWkXkUTg**	1385236855	1	45	1	5	1	10	2	2	3	4	5	5	5	5	5	5	30	1	1							4												2
R_Aol2dVigQFPNUgp	Default Response Set	Anonymous				0			1	5l4qS_C-Kg76dbxqtg2vCg**	1198392169	1	67	1	3													10	1						1		1												1
R_BJOClof6tTxmGch	Default Response Set	Anonymous				0			1	5l4qS_C-Kg7vuSXfzzy5cA**	1432719365	1	25	1	4	2												100	1				1				1												1
R_1LMADrNFAL1QXH2	Default Response Set	Anonymous				0			1	5l4qS_C-Kg56INIQ5aEX0Q**	1347434857	1	52	1	3	1	1	3										100	1					1			6				1								3
R_2xLUKgjj4IZFkIi	Default Response Set	Anonymous				0			1	5l4qS_C-Kg6t2xoDLapE7Q**	1365455585	1	30	1	1	2												10	1					1			3												2
R_3G1HNmYqLxAeaRA	Default Response Set	Anonymous				0			1	5l4qS_C-Kg6_EZfrptAOIA**	1361458794	1	60	1	2	2												10	1	1							6						1						3
R_2TTW5ftCgUWZEV0	Default Response Set	Anonymous				0			1	5l4qS_C-Kg5mqFlUNK653A**	1392074587	1	31	1	4	1	1	1										10	1					1			3												1
R_uktfuKSxVHmSloJ	Default Response Set	Anonymous				0			1	5l4qS_C-Kg66ewAdAuTgxg**	1437597978	1	37	1	2	1	2	3	2									30	1				1				13												4
R_1jTanSRg1wEwo5i	Default Response Set	Anonymous				0			1	5l4qS_C-Kg52sG4j1bxQnw**	1384125998	1	30	1	4	2												5	1						1		1												1
R_2z8CvbcANGz4RgE	Default Response Set	Anonymous				0			1	5l4qS_C-Kg4B-Z9gX0kemA**	1365291943	1	37	1	4	1	2	5	4									100	1	1							6		1										3
R_2fiyq1HEbBNsRT3	Default Response Set	Anonymous				0			1	5l4qS_C-Kg448f_S4SZS-g**	1205229746	1	35	1	2	1	1	2										10	1				1				1												1
R_2DM2jBZhhoXGe6o	Default Response Set	Anonymous				0			1	5l4qS_C-Kg4Y9ItIwCdEOw**	1354593613	1	37	1	2	1	1	2										10	1						1		2												2
R_2PC2mJbOeNvtKx8	Default Response Set	Anonymous				0			1	5l4qS_C-Kg4nHTlvEcr_fw**	1093228676	1	53	1	1	2												7	1					1			13												4
R_2dzIwpf17PKByFw	Default Response Set	Anonymous				0			1	5l4qS_C-Kg7Kf7TeE57lUg**	1439301974	1	42	1	4	1	4	3	3	3	3							20	1				1				1												1
R_1F34KZpFvnlHMCJ	Default Response Set	Anonymous				0			1	5l4qS_C-Kg4oHcPv27e7xg**	1340223983	1	28	1	3	1	1	2										25	1						1		3												1
R_RyLUXecYw1mTQoV	Default Response Set	Anonymous				0			1	5l4qS_C-Kg7Bv1wPAXaGqw**	1196779156	1	66	1	5	2												4	1		1						6		1							1			3
R_1C8EWC1xQPeMAf9	Default Response Set	Anonymous				0			1	5l4qS_C-Kg6KhKzosQsEGQ**	1179387037	1	61	1	5	1	3	3	3	2								12	1			1					4												2
R_RFEjr8XUlBSkjUB	Default Response Set	Anonymous				0			1	5l4qS_C-Kg5QxzTkqCkDsg**	1434402034	1	47	1	2	1	1	4										30	1	1							1												1
R_3MLNZejsOj1XmXA	Default Response Set	Anonymous				0			1	5l4qS_C-Kg5QAhNDvhSukA**	1408897150	1	36	1	3	1	2	3	3									50	1							1	6		1	1									4
R_1IRb9x4EpFFKb4B	Default Response Set	Anonymous				0			1	5l4qS_C-Kg6y86Y1xUKe9A**	1438739366	1	21	1	2	2												50	1							1	3												2
R_3wsjx9qHxh3UYmd	Default Response Set	Anonymous				0			1	5l4qS_C-Kg7eMvt6niTy0Q**	1431504699	1	28	1	6	2												0	1						1		13												4
R_tQbudGuRpoRv5xT	Default Response Set	Anonymous				0			1	5l4qS_C-Kg7GmauQKxn7zg**	1412461143	1	36	1	2	2												6	1			1					3												1
R_9zYAT2ZSVHAYdJ7	Default Response Set	Anonymous				0			1	5l4qS_C-Kg48gkyzXAEFMg**	1387026489	1	60	1	1	1	2	2	2									10	1				1				6						1						3
R_3Dub9iYChwdV6DH	Default Response Set	Anonymous				0			1	5l4qS_C-Kg4nBYe9uyF3Sg**	1392999309	1	29	1	4	1	1	4										5	1						1		1												1
R_3L83FYSSDaKvgEN	Default Response Set	Anonymous				0			1	5l4qS_C-Kg6TsZFhW2QPaA**	1434824282	1	32	1	3	2												80	1	1							1												1
R_WCgIub5jg0iPX5T	Default Response Set	Anonymous				0			1	5l4qS_C-Kg5Bhe2nv0ryZg**	1334401668	1	42	1	2	1	1	2										10	1						1		4												2
R_2V2cojxYyx9BKbC	Default Response Set	Anonymous				0			1	5l4qS_C-Kg7MUkr5zPZh-w**	1400494679	1	57	1	2	1	1	2										100	1							1	6		1	1						1	1	Vaccines are more dangerous than what they are supposed to prevent, i am royally against any	3
R_2B4CvaS4ogV0zIw	Default Response Set	Anonymous				0			1	5l4qS_C-Kg59IXvpH1RCfQ**	1361431340	1	60	1	3	2												25	1				1				1												1
R_12FpeIvn7x0nNPJ	Default Response Set	Anonymous				0			1	5l4qS_C-Kg58cLuGMj1tgA**	1369944687	1	26	1	4	1	1	4										25	1				1				3												2
R_1JVdk7CdqZRy5Mc	Default Response Set	Anonymous				0			1	5l4qS_C-Kg4LOPSgEBwMTg**	1266778644	1	24	1	2	1	2	1	2									1	1	1							3												1
R_2YyrFmvspmCtRy5	Default Response Set	Anonymous				0			1	5l4qS_C-Kg48WoLO30GPwA**	1416716614	1	32	1	3	1	3	3	3	3								4	1				1				1												1
R_29tQekjIyCirU44	Default Response Set	Anonymous				0			1	5l4qS_C-Kg6APViMS62RnA**	1432922552	1	18	1	2	1	2	3	2									15	1				1				13												4
R_2rYHO2PCMhGKUic	Default Response Set	Anonymous				0			1	5l4qS_C-Kg7aFZ9RPG5myA**	1325399217	1	63	1	3	2												100	1		1						1												1
R_2EcTHeGVJZ77B6x	Default Response Set	Anonymous				0			1	5l4qS_C-Kg611ybtvKQHxw**	1392549663	1	97	1	6	2												1	1	1							3												3
R_2fCGvmRlZqcAQaS	Default Response Set	Anonymous				0			1	5l4qS_C-Kg53JggD0i-O4Q**	1337435536	1	64	1	2	2												4	1		1						6					1							4
R_2EtNreybZdTpL0L	Default Response Set	Anonymous				0			1	5l4qS_C-Kg6tdX020E07nQ**	1393525432	1	35	1	4	1	2	2	3									7	1		1						2												1
R_1jd3rSp7prFTQEj	Default Response Set	Anonymous				0			1	5l4qS_C-Kg4UJOCqAMMM0A**	1208402339	1	42	1	4	2												15	1						1		1												1
R_1flVyDV1DNVEyxE	Default Response Set	Anonymous				0			1	5l4qS_C-Kg4cEUgsewxuRA**	1332854416	1	38	1	2	2												15	1				1				1												1
R_1iewiUUxcM0KirQ	Default Response Set	Anonymous				0			1	5l4qS_C-Kg4WYF0frto4DA**	1079205061	1	34	1	3	1	1	3										2	1					1			1												1
R_22XQeZvW5eDMQEd	Default Response Set	Anonymous				0			1	5l4qS_C-Kg5be-P1ukui9Q**	1342650337	1	62	1	3	2												5	1				1				2												2
R_b1RIFzZVN7L4FRT	Default Response Set	Anonymous				0			1	5l4qS_C-Kg480a-AiJKvxw**	1079349032	1	53	1	3	2												5	1			1					6									1			3
R_24jenxtVYWaLObH	Default Response Set	Anonymous				0			1	5l4qS_C-Kg4Bj0f4NwieCw**	1323330780	1	39	1	2	2												5	1		1						3												2
R_BzaVDLj8wNlVgfn	Default Response Set	Anonymous				0			1	5l4qS_C-Kg5heETiM87pRQ**	1296484616	1	45	1	2	2												7	1	1							6			1	1								3
R_3NxGBCAtWPAPJHI	Default Response Set	Anonymous				0			1	5l4qS_C-Kg6YtEn5D8Cc_Q**	1411651875	1	30	1	5	1	5	2	3	4	4	5						10	1				1				1												1
R_1GQu4dDYihdETZx	Default Response Set	Anonymous				0			1	5l4qS_C-Kg4IF8otMmK0UA**	1435642149	1	29	1	2	1	3	1	2	1								100	1						1		2												1
R_3DnZJLCKWuSb0CO	Default Response Set	Anonymous				0			1	5l4qS_C-Kg4tdQaRqIgglA**	1342184584	1	51	1	3	1	2	3	3									50	1					1			2												1
R_31HHRgojBZM3PDq	Default Response Set	Anonymous				0			1	5l4qS_C-Kg4mEzeYDmszMQ**	1311359849	1	27	1	2	2												20	1							1	2												2
R_2Ecnyot5NQGUB33	Default Response Set	Anonymous				0			1	5l4qS_C-Kg597CP9j0xN-A**	1402571101	1	36	1	2	1	2	2	2									20	1					1			1												1
R_WdnN7uOeBRmWU5r	Default Response Set	Anonymous				0			1	5l4qS_C-Kg5OhB8hMWkn1Q**	1399524408	1	19	1	3													12	1				1				1												1
R_DH7ooKCXbKhA67D	Default Response Set	Anonymous				0			1	5l4qS_C-Kg7NM470ERJaGA**	1341408014	1	22	1	2	1	2	3	2									100	1			1					1												1
R_3O2KGndfegJrmPO	Default Response Set	Anonymous				0			1	5l4qS_C-Kg6Dtkl-7WgkIw**	1403133007	1	38	1	2	1	3	4	2	2								40	1			1					1												1
R_3LXzqS2t9uLPwTd	Default Response Set	Anonymous				0			1	5l4qS_C-Kg5BWAqLbkvFKQ**	1406009396	1	27	1	4	2												8	1						1		2												2
R_1ikWpnzT9k111Wp	Default Response Set	Anonymous				0			1	5l4qS_C-Kg4CizNl97jYcg**	1331052738	1	59	1	2	1	2	2	2									2	1				1				1												1
R_3kjmuzgVdU0wlnK	Default Response Set	Anonymous				0			1	5l4qS_C-Kg5M1iKHJSyc2g**	1217284649	1	84	1	2	2												8	1					1			1												1
R_3e2c46bEMM3jZxF	Default Response Set	Anonymous				0			1	5l4qS_C-Kg7_OeCavdjIzg**	1370649589	1	47	1	4	1	4	4	4	4	3							25	1			1					3												2
R_3isX9rA1yjbGZps	Default Response Set	Anonymous				0			1	5l4qS_C-Kg5iA6KSxJXTZg**	1439703381	1	31	1	2	1	3	2	2	2								10	1			1					2												1
R_6ohhKODTC8CB5p7	Default Response Set	Anonymous				0			1	5l4qS_C-Kg58Rl5ueiWt2g**	1439211735	1	46	1	2	2												10	1	1							2												1
R_2WujmuakVp658ft	Default Response Set	Anonymous				0			1	5l4qS_C-Kg7k0ixh1IHbUA**	1411818680	1	43	1	4	1	2	2	2									50	1							1	3												2
R_tEPsPGVZQUpUMyl	Default Response Set	Anonymous				0			1	5l4qS_C-Kg7DGgD87YMuzw**	1329622460	1	34	1	4	2												10	1	1							1												1
R_3fYGIXTIKnMaXQ8	Default Response Set	Anonymous				0			1	5l4qS_C-Kg5KoClVXsh2Tg**	1409443977	1	29	1	4	2												35	1							1	1												1
R_1qfamiUSVmxHQY2	Default Response Set	Anonymous				0			1	5l4qS_C-Kg5Zmd1ZcE-nVw**	1385992346	1	27	1	2	2												73	1			1					4												2
R_251ub54ToZJdBv3	Default Response Set	Anonymous				0			1	5l4qS_C-Kg4gb9p29grqsg**	1433283989	1	42	1	3	2												33	1					1			2												1
R_3EceK8oaGkTPTPo	Default Response Set	Anonymous				0			1	5l4qS_C-Kg4alHvk5K4dnQ**	1367211114	1	32	1	2	1	3	2	2	2								3	1	1							6					1							3
R_RRbkFpXWmNZHZYd	Default Response Set	Anonymous				0			1	5l4qS_C-Kg7-uXSIUtk0ZQ**	1325772488	1	28	1	2	2												10	1						1		3												1
R_1kT6fmQ2yPnQjjD	Default Response Set	Anonymous				0			1	5l4qS_C-Kg7EW7RbgIGdcg**	1363454333	1	26	1	2	2												14	1		1						6		1	1	1								3
R_2CfjeT7uyQ0I4vC	Default Response Set	Anonymous				0			1	5l4qS_C-Kg4BG0Zea7_2KA**	1439785218	1	20	1	2	2												50	1						1		1												1
R_1hGU6kU99WyiZ7K	Default Response Set	Anonymous				0			1	5l4qS_C-Kg62Icasr1GhXg**	1132222361	1	46	1	3	2												30	1				1				3												4
R_2VJ8Lya6ppkpJW8	Default Response Set	Anonymous				0			1	5l4qS_C-Kg5A4h2VlekDUw**	1391570200	1	19	1	2	2												6	1				1				1												1
R_pM1nbXuyrCCBfJ7	Default Response Set	Anonymous				0			1	5l4qS_C-Kg5L4a1iA7RVzA**	1392649099	1	45	1	2	2												10	1					1			1												1
R_1Q5XvajGGgojWbs	Default Response Set	Anonymous				0			1	5l4qS_C-Kg4YZwZrqFkGHA**	1102202428	1	46	1	4	1	1	4										50	1				1				1												1
R_tGa1VZ3Z4RZL7NL	Default Response Set	Anonymous				0			1	5l4qS_C-Kg4I8YXx_f2EUw**	1403996982	1	24	1	1	2												1	1						1		6										1	I find essential oils protect me better than vaccines and are cheaper than doctors visits and shots	3
R_1lB5bQTOcYYGCkh	Default Response Set	Anonymous				0			1	5l4qS_C-Kg60mWtJKoVjMw**	1356005614	1	44	1	2	2												2	1				1				1												1
R_3ivVdHrxVmx8tij	Default Response Set	Anonymous				0			1	5l4qS_C-Kg4vUP_NMA8gNg**	1348189198	1	77	1	4	1	1	3										10	1				1				2												1
R_2dSCLPPFp4TsszX	Default Response Set	Anonymous				0			1	5l4qS_C-Kg7q42AZUjdAFg**	1079679836	1	38	1	4	1	3	3	3	3								6	1		1						1												1
R_1HM8L8MZIUvbWXn	Default Response Set	Anonymous				0			1	5l4qS_C-Kg5_-lI7JJ7otA**	1415778236	1	68	1	3	1	1	3										2	1			1					3												4
R_ut3Rws8fuZgYQRX	Default Response Set	Anonymous				0			1	5l4qS_C-Kg7Zcu_m-z4pgw**	1367348672	1	37	1	4	2												4	1			1					4												4
R_3DhXtYKeRd8D2Dn	Default Response Set	Anonymous				0			1	5l4qS_C-Kg7Hw8fLvwvsRQ**	1400521025	1	55	1	5	1	2	3	2									5	1			1					1												1
R_1E0ans1BgK0RCI8	Default Response Set	Anonymous				0			1	5l4qS_C-Kg7-EXtRTaWp1A**	1252043793	1	38	1	4	2												5	1						1		1												1
R_3rGn0kHzKpFSBpU	Default Response Set	Anonymous				0			1	5l4qS_C-Kg6cVWiemnz8Vw**	1409803746	1	41	1	3	1	3	3	3	3								40	1				1				1												1
R_12F0G14QBZf31YG	Default Response Set	Anonymous				0			1	5l4qS_C-Kg4AjlkEJJ-L4g**	1404325266	1	25	1	3	2												2	1	1							2												1
R_2tLoaV4qSyYDhuo	Default Response Set	Anonymous				0			1	5l4qS_C-Kg4ZNWULlb6Wig**	1316357011	1	23	1	2	2												6	1						1		2												1
R_1osQQM6CtNOogX3	Default Response Set	Anonymous				0			1	5l4qS_C-Kg4yHMKP5l2I0g**	1439971648	1	32	1	3	1	3	3	3	3								50	1						1		6					1							1
R_1IW2MD2BufkKc1Q	Default Response Set	Anonymous				0			1	5l4qS_C-Kg6XRNv0EYUhag**	1276217090	1	36	1	3	2												12	1			1					6			1									3
R_9WtmKRKeslNFLTH	Default Response Set	Anonymous				0			1	5l4qS_C-Kg5O7xscesfRZg**	1439968472	1	37	1	5	1	1	5										10	1				1				4												3
R_1NfF2hOy4syIE1W	Default Response Set	Anonymous				0			1	5l4qS_C-Kg5RpAUwcc_gfg**	1106387311	1	60	1	3	2												1	1	1							13												4
R_1YS49AVpcWtVjjP	Default Response Set	Anonymous				0			1	5l4qS_C-Kg5Do2BFKQtYRQ**	1334854747	1	52	1	5	1	1	3										5	1							1	1												1
R_1QN5qHUQW0brKw4	Default Response Set	Anonymous				0			1	5l4qS_C-Kg5KLiBdSEUG1w**	1437764114	1	24	1	5	2												30	1				1				4												2
R_3O8sDctWptzQdFm	Default Response Set	Anonymous				0			1	5l4qS_C-Kg7_SW2C7LXRIQ**	1348744638	1	63	1	5	2												5	1						1		1												1
R_1fdZLNTIcQ8Tkn4	Default Response Set	Anonymous				0			1	5l4qS_C-Kg5vA_7JAlirPg**	1407035328	1	31	1	1	1	2	2	2									6	1							1	3												2
R_12Jxt9xW6V4w32E	Default Response Set	Anonymous				0			1	5l4qS_C-Kg7RgBAV8t7zrw**	1131399341	1	52	1	3	1	3	3	3	5								10	1				1				1												1
R_10ZTYKHZs9Tgow1	Default Response Set	Anonymous				0			1	5l4qS_C-Kg6la2QVgjHs6A**	1324633158	1	41	1	3	2												10	1				1				1												2
R_1jVsr3wVnzW3Ft4	Default Response Set	Anonymous				0			1	5l4qS_C-Kg6PUh3l7dduDQ**	1275670063	1	40	1	1	1	3	2	3	2								10	1						1		1												1
R_2rBm6nAB1jWwQSO	Default Response Set	Anonymous				0			1	5l4qS_C-Kg5xe5ZGQncimA**	1254239840	1	57	1	5	2												5	1							1	13												4
R_3JKSmkGdIUVUdV6	Default Response Set	Anonymous				0			1	5l4qS_C-Kg5N7rAbNX7u3w**	1433307144	1	49	1	3	2												5	1	1							1												1
R_2eXyHLuPjpBc9Uo	Default Response Set	Anonymous				0			1	5l4qS_C-Kg69SLa1BOPdYg**	1131950887	1	43	1	4	2												1	1							1	1												1
R_2UhAWa6AYoF1v2y	Default Response Set	Anonymous				0			1	5l4qS_C-Kg4dR70IQsjt7g**	1185684664	1	66	1	3	2												20	1				1				3												1
R_1PUDXSfPtjz2lZN	Default Response Set	Anonymous				0			1	5l4qS_C-Kg4GQ5ejga5d5g**	1374882754	1	34	1	2	1	2	3	3									10	1						1		1												1
R_2X0Z5LRQFguynU1	Default Response Set	Anonymous				0			1	5l4qS_C-Kg61SKCWvGyPgw**	1321398357	1	25	1	3	2												30	1						1		1												1
R_x58rnh1xG67cqI1	Default Response Set	Anonymous				0			1	5l4qS_C-Kg4pw6NyiXiQRg**	1132306983	1	72	1	4	2												10	1		1						1												1
R_WDTYDhm9WJQLV9D	Default Response Set	Anonymous				0			1	5l4qS_C-Kg5V1gdIEDIFMw**	1373579277	1	47	1	4	2												5	1		1						1												1
R_25YgxPDfQvgsqFF	Default Response Set	Anonymous				0			1	5l4qS_C-Kg6AS85L56ZmFA**	1287046787	1	31	1	3	1	2	4	3									5	1			1					2												1
R_AgN2Xdz3GL17y7L	Default Response Set	Anonymous				0			1	5l4qS_C-Kg6vEQ-J7EK5Mw**	1374653979	1	31	1	4	2												4	1				1				2												2
R_3g7s88sFXyecpQu	Default Response Set	Anonymous				0			1	5l4qS_C-Kg40DapAqMqjSA**	1410172623	1	54	1	3	1	3	3	2	5								10	1							1	1												1
R_2ClTFKsiYgu7Dia	Default Response Set	Anonymous				0			1	5l4qS_C-Kg5Lgofqs643qg**	1438417371	1	48	1	2	1	3	3	3	4								20	1			1					13												2
R_NVC6wrPXVOYmrux	Default Response Set	Anonymous				0			1	5l4qS_C-Kg6bnS9-kiM8KQ**	1340779505	1	27	1	4	2												10	1		1						2												2
R_1dMPf1jwgGpkKDi	Default Response Set	Anonymous				0			1	5l4qS_C-Kg70TI6qmF5msQ**	1359716774	1	23	1	1	1	5	1	1	1	1	5						4	1					1			1												1
R_1ilcHXnCShtMZfa	Default Response Set	Anonymous				0			1	5l4qS_C-Kg44hP-_0lq1Jg**	1318883719	1	52	1	4	1	1	4										100	1					1			2												4
R_24GaMHZTI1bavG0	Default Response Set	Anonymous				0			1	5l4qS_C-Kg6S_kUZgP64_Q**	1353513715	1	36	1	3	1	3	3	2	2								20	1				1				2												1
R_2zAs8eX3EZgjWvO	Default Response Set	Anonymous				0			1	5l4qS_C-Kg43onvfPs-wiQ**	1421504131	1	25	1	4	2												4	1				1				13												1
R_12M8VITYIku6oWD	Default Response Set	Anonymous				0			1	5l4qS_C-Kg6qTgpGqNrEGQ**	1399022798	1	35	1	2	1	2	2	4									10	1	1							1												1
R_2CV6636EA9pjFzw	Default Response Set	Anonymous				0			1	5l4qS_C-Kg6sb6yXZjW0Dg**	1380446095	1	29	1	3	1	7	3	3	3	2	3	2	2				2	1					1			1												1
R_2TXYJXYQK48gI7M	Default Response Set	Anonymous				0			1	5l4qS_C-Kg5qf55ZNYeR_w**	1405304721	1	20	1	2	2												5	1		1						1												1
R_3rE7rAwsUZLeNjz	Default Response Set	Anonymous				0			1	5l4qS_C-Kg7czpZ1oWdCNA**	1211583082	1	30	1	3	1	4	1	1	1	1							25	1							1	1												1
R_3rHszo961w4iKaY	Default Response Set	Anonymous				0			1	5l4qS_C-Kg45NEw_mizORA**	1415795978	1	47	1	2	1	1	4										50	1	1							2												1
R_3gYDTzFpu2B8XQB	Default Response Set	Anonymous				0			1	5l4qS_C-Kg6ehtsw0qu4iw**	1369249134	1	38	1	5	1	6	4	4	4	4	4	4					5	1						1		13												4
R_31c1Hn28p59LONa	Default Response Set	Anonymous				0			1	5l4qS_C-Kg7P3MP_ZwgEWQ**	1360510121	1	40	1	3	1	1	4										20	1		1						1												1
R_240NjOgmZM6SE2X	Default Response Set	Anonymous				0			1	5l4qS_C-Kg73LXVRl2OgkA**	1362340981	1	32	1	5	1	1	4										25	1							1	2												1
R_2Uf5Ac8UNDt3SXC	Default Response Set	Anonymous				0			1	5l4qS_C-Kg6Z3B2OIaq6rQ**	1414097151	1	24	1	1	2												4	1							1	2												1
R_2v2LegY2bJLuNRO	Default Response Set	Anonymous				0			1	5l4qS_C-Kg4uEyTRrCDyCQ**	1402808980	1	49	1	3	2												20	1				1				3												1
R_3Olg9KCIDh9WHOM	Default Response Set	Anonymous				0			1	5l4qS_C-Kg5VL0XvZN-I6g**	1410879750	1	27	1	5	1	2	4	5									100	1						1		3												1
R_5syDAfjGSJUKzg5	Default Response Set	Anonymous				0			1	5l4qS_C-Kg7xgOEOyC9LHw**	1249880538	1	49	1	2	1	1	5										200	1							1	4												1
R_2Y3Qp7rtoSR95GC	Default Response Set	Anonymous				0			1	5l4qS_C-Kg6O7uYHgEEjjw**	1416532620	1	21	1	3	1	3	3	3	3								2	1					1			1												1
R_2xWeL3ru38Klmfr	Default Response Set	Anonymous				0			1	5l4qS_C-Kg7pZJoH4Qy4-w**	1159313230	1	46	1	5	1	1	5										4	1				1				6					1							3
R_2V4iRBpQwCQiG2i	Default Response Set	Anonymous				0			1	5l4qS_C-Kg7bQjIKKh59rg**	1420480754	1	19	1	3	2												7	1			1					3												1
R_wT2FF7nzI87jM9r	Default Response Set	Anonymous				0			1	5l4qS_C-Kg76ocMv0uXxzA**	1164751118	1	59	1	6	1	1	3										5	1		1						1												1
R_2PtesswpwAyTW4w	Default Response Set	Anonymous				0			1	5l4qS_C-Kg4Aq4bUdASnGw**	1415441946	1	34	1	2	1	2	2	2									50	1			1					13												4
R_2WMWexJVVGyYOUL	Default Response Set	Anonymous				0			1	5l4qS_C-Kg5lBMFzQS-25Q**	1325201891	1	56	1	4	2												20	1	1							3												2
R_3Gq5eTPCQ6qG5Ms	Default Response Set	Anonymous				0			1	5l4qS_C-Kg6QSxQX_c1h5Q**	1412001003	1	31	1	1	1	3	1	2	1								5	1					1			1												1
R_3GpQkZs6XEaO87x	Default Response Set	Anonymous				0			1	5l4qS_C-Kg4pFCpPSNIrsA**	1395505913	1	18	1	2	1	1	1										2	1						1		1												1
R_3IamqZkWyf9mGC5	Default Response Set	Anonymous				0			1	5l4qS_C-Kg6gJnJjHKedEg**	1385199001	1	25	1	2	1	2	2	2									15	1					1			4												1
R_2aCW9Ow1ueLEfkG	Default Response Set	Anonymous				0			1	5l4qS_C-Kg6QM54mYRmHhQ**	1305822968	1	45	1	4	1	1	2										1	1	1							1												1
R_2rH526LSNGrDabD	Default Response Set	Anonymous				0			1	5l4qS_C-Kg73v54JvXRg8Q**	1311911912	1	47	1	2	1	2	2	2									2	1					1			2												1
R_To43BbkcUHMytTb	Default Response Set	Anonymous				0			1	5l4qS_C-Kg7qNzEkhFc1rQ**	1258054276	1	58	1	4	2												2	1			1					1												3
R_2wuxvxho0o916JA	Default Response Set	Anonymous				0			1	5l4qS_C-Kg5tYlc3xgXqpg**	1430825781	1	29	1	4	1	3	4	3	3								10	1	1							6									1			3
R_1fZaqZVErmtY92a	Default Response Set	Anonymous				0			1	5l4qS_C-Kg7vfjqg5jdVUg**	1311504438	1	37	1	3	2												100	1					1			2												1
R_PZYowtASDLvHJlv	Default Response Set	Anonymous				0			1	5l4qS_C-Kg5ZsqDpD2b6bw**	1394323044	1	25	1	3	1	4	3	3	2	3							10	1		1						6										1	Traveling	4
R_5dqoEqegWFYRqHn	Default Response Set	Anonymous				0			1	5l4qS_C-Kg5WBPhblFGJQQ**	1229930459	1	58	1	5	1	1	4										5	1					1			1												1
R_2V7HuCzyq6RRZwH	Default Response Set	Anonymous				0			1	5l4qS_C-Kg5qL2c8EuuWEQ**	1390393656	1	43	1	2	1	3	2	2	3								15	1	1							1												1
R_31YrCxQzV1eWfdk	Default Response Set	Anonymous				0			1	5l4qS_C-Kg6GOOU54XS_ww**	1439450864	1	27	1	3	1	1	2										2	1					1			3												1
R_AAsW8faOZ9pzfDr	Default Response Set	Anonymous				0			1	5l4qS_C-Kg7iVem9H8X8ag**	1440257091	1	34	1	4	1	1	4										20	1						1		1												1
R_2zGPwSSGD44qETO	Default Response Set	Anonymous				0			1	5l4qS_C-Kg7zlGrISnkMMw**	1210421594	1	56	1	2	1	1	3										50	1					1			1												1
R_3p3lD4O2atXZMfA	Default Response Set	Anonymous				0			1	5l4qS_C-Kg4-Z9p1_0ZE6g**	1437987522	1	23	1	4	2												10	1					1			1												1
R_XLNJfVgp7nlCkHD	Default Response Set	Anonymous				0			1	5l4qS_C-Kg4yEnJKM0iGyw**	1392276925	1	49	1	2	1	1	5										50	1					1			2												2
R_1Cs7UaryfSO5F7H	Default Response Set	Anonymous				0			1	5l4qS_C-Kg7Ckydtl9HSVQ**	1306296331	1	45	1	2	1	2	1	2									1	1							1	1												1
R_BRgdRIPdvNh8InL	Default Response Set	Anonymous				0			1	5l4qS_C-Kg6Qsfr-OQcX5g**	1317210595	1	44	1	3	1	3	3	3	4								50	1	1							1												1
R_2bOi9G0wErntRID	Default Response Set	Anonymous				0			1	5l4qS_C-Kg7Y8gjDeqzZag**	1434214419	1	35	1	4	1	3	3	2	5								5	1						1		1												1
R_269KQt2L84UZTuI	Default Response Set	Anonymous				0			1	5l4qS_C-Kg4jJqum74RHtQ**	1330927775	1	69	1	2	2												4	1						1		1												1
R_1rk2aI7HIpgmPat	Default Response Set	Anonymous				0			1	5l4qS_C-Kg78zDk0H7VfUQ**	1345648685	1	32	1	4	2												50	1						1		2												1
R_1IXyKj2KVTEXIRk	Default Response Set	Anonymous				0			1	5l4qS_C-Kg6kZdTSVkwcTQ**	1131881511	1	63	1	1	2												5	1							1	1												1
R_22XHOSaiveRvknK	Default Response Set	Anonymous				0			1	5l4qS_C-Kg4UR3BdeZAaLQ**	1438869830	1	29	1	3	2												15	1		1						3												2
R_2RVubUC2UStatLB	Default Response Set	Anonymous				0			1	5l4qS_C-Kg7lBVGDV7qcNA**	1437161103	1	36	1	3	2												5	1	1							6		1					1					3
R_2Y62zEzdSId3ouW	Default Response Set	Anonymous				0			1	5l4qS_C-Kg72094lrfMsnw**	1394468266	1	48	1	3	1	3	2	4	3								10	1				1				6		1	1							1	I worry that the yearly vaccinations tend to make people worse, not better	3
R_27I4zllg6RSsgjm	Default Response Set	Anonymous				0			1	5l4qS_C-Kg5ZcfjPv7_SCQ**	1399891226	1	45	1	3	2												3	1			1					1												1
R_2zHcEgCz771EZVA	Default Response Set	Anonymous				0			1	5l4qS_C-Kg6hKDnS8ckmKA**	1436579537	1	22	1	2	2												200	1			1					4												2
R_25RaTcW5gkgCMIw	Default Response Set	Anonymous				0			1	5l4qS_C-Kg73ibLTHb1zIg**	1370538626	1	35	1	2	1	2	2	2									20	1			1					1												1
R_rlI39uEZ13fTTot	Default Response Set	Anonymous				0			1	5l4qS_C-Kg5qjY4NH7QfWQ**	1396628371	1	57	1	1	2												1	1						1		13												4
R_sO3jhxfXO1YBFOF	Default Response Set	Anonymous				0			1	5l4qS_C-Kg4mlvIgxrdUTA**	1264176696	1	51	1	4	2												20	1		1						1												1
R_2uQk3CMGsk21KDX	Default Response Set	Anonymous				0			1	5l4qS_C-Kg6De-yOOiKRCg**	1079225854	1	46	1	3	1	1	3										20	1							1	1												1
R_2dKhfGWeWN8XiYc	Default Response Set	Anonymous				0			1	5l4qS_C-Kg4FuxfUR6rkgA**	1355427027	1	41	1	2	1	1	2										4	1					1			3												1
R_2RV5HD40Ozb57sD	Default Response Set	Anonymous				0			1	5l4qS_C-Kg70Y0b5hvQPfg**	1316826640	1	52	1	6	2												1	1					1			13												4
R_9TTUxPsiVLdu2NX	Default Response Set	Anonymous				0			1	5l4qS_C-Kg4NtJ6JblhFDA**	1435609542	1	21	1	4	1	5	4	3	3	2	2						3	1		1						4												1
R_2uwXNTzJF4W3vDK	Default Response Set	Anonymous				0			1	5l4qS_C-Kg58PNyxZL8Fig**	1090361875	1	63	1	1	2												3	1						1		13												4
R_3HNCwFtvQu3K64X	Default Response Set	Anonymous				0			1	5l4qS_C-Kg5QWCMOJwD5IA**	1079436129	1	52	1	3	1	1	3										15	1				1				3												1
R_10v0eXvFrwohmvs	Default Response Set	Anonymous				0			1	5l4qS_C-Kg7wNDrw5kBgvg**	1365243449	1	24	1	1	2												7	1				1				6				1								3
R_2DYtwjWJ6IrnrBr	Default Response Set	Anonymous				0			1	5l4qS_C-Kg4hk2QPVBxeRw**	1433184686	1	40	1	6	2												0	1						1		13												4
R_3CpgLEUiJTTlsw9	Default Response Set	Anonymous				0			1	5l4qS_C-Kg4MRfXfVoWO8w**	1431446669	1	30	1	3	1												4	1	1							2												1
R_3MGqrFJy1AIZBTs	Default Response Set	Anonymous				0			1	5l4qS_C-Kg4rlOLMHOHrVg**	1415591156	1	43	1	2	1	1	3										8	1						1		1												1
R_2zYBm7HKwUMuCSw	Default Response Set	Anonymous				0			1	5l4qS_C-Kg5x4hf1nqbcHw**	1432345065	1	50	1	2	1	6	2	2	2	2	2	2					4	1		1						6		1	1									3
R_eR1tgeAu9pLmibf	Default Response Set	Anonymous				0			1	5l4qS_C-Kg4mOx_WUCQ79Q**	1415776875	1	69	1	1	2												6	1			1					1												1
R_YXli7D1MwCGgHuh	Default Response Set	Anonymous				0			1	5l4qS_C-Kg4aKG1AiA0zyg**	1439770703	1	60	1	5	1	5	5	5	5	5	5						100	1						1		6									1			3
R_3R7vURT937j2zUv	Default Response Set	Anonymous				0			1	5l4qS_C-Kg5zjSUeqTZ-Aw**	1438073150	1	32	1	3	1	3	1	1	3								20	1				1				1												1
R_3ivSpkD5QcWBgmi	Default Response Set	Anonymous				0			1	5l4qS_C-Kg6P-VmNQtCq9g**	1269373219	1	71	1	5	2												2	1					1			1												1
R_2wTWrHL8IjcigQz	Default Response Set	Anonymous				0			1	5l4qS_C-Kg4E-ydSqGGyLA**	1316828484	1	39	1	5	1	3	5	4	4								25	1							1	2												2
R_DHKCZYQabP2N1Tj	Default Response Set	Anonymous				0			1	5l4qS_C-Kg5GOsGpjhm3jg**	1390601374	1	35	1	1	2												3	1			1					1												1
R_3Du2XfrFFMWz9xU	Default Response Set	Anonymous				0			1	5l4qS_C-Kg59c7FeMU_7tg**	1365006961	1	28	1	3	1	1	3										30	1		1						4												3
R_3MMzae9qHCHXTce	Default Response Set	Anonymous				0			1	5l4qS_C-Kg4kXaCM74qoag**	1408592915	1	25	1	3	1	2	3	2									15	1				1				1												1
R_3HUjXEwF4MrI3JX	Default Response Set	Anonymous				0			1	5l4qS_C-Kg6DcMU9ge6TDg**	1440178012	1	36	1	3	1	3	1	2	3								5	1							1	1												2
R_1RmkRP5ZjdpZ1xn	Default Response Set	Anonymous				0			1	5l4qS_C-Kg50NaLuZOhUtQ**	1324268636	1	32	1	4	2												50	1	1							1												1
R_2dvepHT6lyxx30i	Default Response Set	Anonymous				0			1	5l4qS_C-Kg5Z7tUgwEGf9g**	1340887141	1	49	1	4	1	1	3										5	1		1						1												1
R_doIbS8KDbZazy2R	Default Response Set	Anonymous				0			1	5l4qS_C-Kg4u5IQnS_kT4Q**	1186257065	1	30	1	4	1	3	4	5	4								6	1						1		2												2
R_3khVVQPKqmU838X	Default Response Set	Anonymous				0			1	5l4qS_C-Kg5g9jYm5mceyA**	1218845885	1	49	1	3	2												4	1					1			2												2
R_sv3JVhKNcWrLgzL	Default Response Set	Anonymous				0			1	5l4qS_C-Kg6PqeGY9JLFcg**	1439265900	1	28	1	3	2												1	1							1	2												2
R_2dgN94kOwAqBwjJ	Default Response Set	Anonymous				0			1	5l4qS_C-Kg6BRjsXSZ3Cgg**	1381102594	1	30	1	3	2												4	1					1			3												4
R_1ZTKqXODLOOc9mF	Default Response Set	Anonymous				0			1	5l4qS_C-Kg6FShzgdMVnwQ**	1414712708	1	21	1	3	1	2	3	2									30	1	1							6									1			3
R_qPl1ixHaKuHOUnf	Default Response Set	Anonymous				0			1	5l4qS_C-Kg4ELKuu9MaQTA**	1292041400	1	56	1	3	2												30	1					1			2												2
R_rp5stGD5cLFWbwl	Default Response Set	Anonymous				0			1	5l4qS_C-Kg6OEZ9Zp4TCWQ**	1420551280	1	25	1	4	2												3	1				1				1												1
R_2tDLFTkzil1HQ1W	Default Response Set	Anonymous				0			1	5l4qS_C-Kg7J0qKlMLTmUA**	1434332607	1	24	1	4	1	1	4										60	1		1						2												2
R_2By2pXkUWlJxK5B	Default Response Set	Anonymous				0			1	5l4qS_C-Kg6YTRhFOrwrMw**	1388937301	1	23	1	5	2												40	1	1							1												1
R_2bKw0xJPOs0gstZ	Default Response Set	Anonymous				0			1	5l4qS_C-Kg6uLFq1JlBzrQ**	1390782068	1	28	1	4	2												6	1							1	1												1
R_3JKqxYVUe1AA5fO	Default Response Set	Anonymous				0			1	5l4qS_C-Kg45GmrWTUTPRA**	1439664948	1	26	1	3	2												5	1			1					2												1
R_22XtcGvTXSiF649	Default Response Set	Anonymous				0			1	5l4qS_C-Kg66-w444Rmiwg**	1439018344	1	25	1	5	1	2	5	5									1	1					1			1												1
R_1pnZeZHe8QIIV7Q	Default Response Set	Anonymous				0			1	5l4qS_C-Kg7XvwxQ-SqQqQ**	1262017946	1	37	1	1	2												3	1					1			6									1			3
R_RDhAiF1SDKrsFkl	Default Response Set	Anonymous				0			1	5l4qS_C-Kg4vZr5LUKgJWg**	1316857419	1	24	1	4	1	8	2	1	4	2	2	1	1	2			5	1							1	3												1
R_2zvSqQr9bRLJZO7	Default Response Set	Anonymous				0			1	5l4qS_C-Kg6MpNBT7c78Vw**	1399241266	1	27	1	2	1	3	1	1	1								1	1					1			6						1						1
R_2TMpyTr4qf48tqh	Default Response Set	Anonymous				0			1	5l4qS_C-Kg5ddf4M5OHLAQ**	1285530208	1	29	1	2	1	1	4										50	1			1					4												1
R_1NaWxSonsWiUxnl	Default Response Set	Anonymous				0			1	5l4qS_C-Kg692bw0LTUU_Q**	1411489341	1	23	1	2	1	2	3	2									15	1			1					1												1
R_1g1Rg4qqQfAUo79	Default Response Set	Anonymous				0			1	5l4qS_C-Kg4APZYOCoAc9Q**	1436603688	1	23	1	4	1	2	1	4									1	1						1		4												3
R_vDMjH3eUUVXL9xD	Default Response Set	Anonymous				0			1	5l4qS_C-Kg705A3y0YlqoQ**	1420816368	1	36	1	5	1	2	5	3									4	1	1							3												1
R_3k51Jd7ndsEqkTF	Default Response Set	Anonymous				0			1	5l4qS_C-Kg6pHLKxUIzfCA**	1400813234	1	44	1	3	1	1	2										20	1		1						4												1
R_1qfferKZnLPJoTa	Default Response Set	Anonymous				0			1	5l4qS_C-Kg4H1QA2lObSNA**	1412894020	1	29	1	5	2												40	1							1	1												1
R_33a4pofxN2bWGwc	Default Response Set	Anonymous				0			1	5l4qS_C-Kg7HrGqfAOod8w**	1433030803	1	31	1	4	1	4	2	2	2	3							45	1	1							1												1
R_2t3C0BRfDnGbqeK	Default Response Set	Anonymous				0			1	5l4qS_C-Kg7QRQaGc3Q-SQ**	1438697100	1	44	1	2	1	3	2	2	3								12	1				1				1												1
R_3NCABsP14AXXrNt	Default Response Set	Anonymous				0			1	5l4qS_C-Kg6mw5hs00IZTA**	1251414290	1	70	1	5	2												2	1	1							4												4
R_pEH8kYuKEHgUYmZ	Default Response Set	Anonymous				0			1	5l4qS_C-Kg7g99UWwJgUMw**	1420724905	1	26	1	4	2												2	1						1		1												1
R_00cyPvTlANa18hH	Default Response Set	Anonymous				0			1	5l4qS_C-Kg5ZoLOp5_FRNg**	1430781511	1	21	1	4	1	1	4										75	1							1	1												1
R_2dNphaDUDgwXdvt	Default Response Set	Anonymous				0			1	5l4qS_C-Kg4uft5_K4q4MQ**	1332952407	1	32	1	2	2												10	1		1						3												2
R_1cYQnBePzv2Mcdr	Default Response Set	Anonymous				0			1	5l4qS_C-Kg7gygdz0g6wLA**	1436325578	1	27	1	2	1	5	3	2	2	2	1						25	1						1		4												2
R_6F45Bjczupxe9UJ	Default Response Set	Anonymous				0			1	5l4qS_C-Kg44-AHOTMGepQ**	1375553552	1	28	1	4	1	5	3	3	3	3	3						3	1		1						2												4
R_2ROdEVbOHQpHv1d	Default Response Set	Anonymous				0			1	5l4qS_C-Kg7AF-fp0vDm1g**	1415798039	1	69	1	2	2												8	1					1			3												2
R_12xsiUHswsAYtJK	Default Response Set	Anonymous				0			1	5l4qS_C-Kg7Lih45VBblsQ**	1371998101	1	52	1	3	1	3		2									5	1			1					2												3
R_12m4qHciv2NItfa	Default Response Set	Anonymous				0			1	5l4qS_C-Kg4AbjevddeTXA**	1439094366	1	22	1	2	1	3	3	4	2								30	1					1			1												1
R_cNQizcuRellVf57	Default Response Set	Anonymous				0			1	5l4qS_C-Kg5DyZo838s_Sg**	1439813848	1	36	1	3	1	3	3	3	3								25	1							1	3												2
R_3Of4yqdZoUSXjkb	Default Response Set	Anonymous				0			1	5l4qS_C-Kg6BTbTgniA-hA**	1306836165	1	51	1	3	2												31	1				1				3												2
R_71jZVetlVCEDfod	Default Response Set	Anonymous				0			1	5l4qS_C-Kg5cKYTs0D-kzA**	1359098936	1	27	1	3	1	2	2	3									4	1	1							2												2
R_2P6uV4hOau34Twt	Default Response Set	Anonymous				0			1	5l4qS_C-Kg4Oj5OXxskBWA**	1393053174	1	29	1	2	1	4	2	2	2	2							15	1		1						3												2
R_Rn6VykqjNtiX7bP	Default Response Set	Anonymous				0			1	5l4qS_C-Kg5bZnbfSZ1YDg**	1440206586	1	27	1	4	2												20	1						1		3												2
R_2aFhpM8ChhtiSFW	Default Response Set	Anonymous				0			1	5l4qS_C-Kg7Cw9LwMypD_Q**	1131952884	1	54	1	2	1	2	2	2									8	1				1				3												2
R_1Ca8S8Tmcgr0MCD	Default Response Set	Anonymous				0			1	5l4qS_C-Kg5ITArANofU8A**	1431716288	1	22	1	2	2												15	1			1					1												1
R_Xjq6r5tAHiPbtiV	Default Response Set	Anonymous				0			1	5l4qS_C-Kg6EIPiEtjw5nw**	1418712013	1	34	1	3	1	3	2	3	4								5	1				1				2												2
R_2q3M58MjN2DRzDH	Default Response Set	Anonymous				0			1	5l4qS_C-Kg7s74hhmaDF3Q**	1304699870	1	29	1	3	1	1	2										10	1	1							3												2
R_57OQM3Fujkx0SpH	Default Response Set	Anonymous				0			1	5l4qS_C-Kg4A9JjXpPRXew**	1234151388	1	47	1	2	2												40	1							1	13												4
R_2VjYZiWsCUyuxlL	Default Response Set	Anonymous				0			1	5l4qS_C-Kg4_p9JxBPWsdg**	1395205696	1	43	1	3	1	4	2	3	3	3							35	1				1				2												1
R_1KeCKz76sIPi3GF	Default Response Set	Anonymous				0			1	5l4qS_C-Kg4wtW70U0qCbQ**	1336049013	1	22	1	2													5	1				1				1												1
R_1dyOOBAQvXLp0M6	Default Response Set	Anonymous				0			1	5l4qS_C-Kg6Qw_9ME-6jYQ**	1404191982	1	32	1	5	1	1	5										25	1		1						3												3
R_3R7AjUFFaSMA60M	Default Response Set	Anonymous				0			1	5l4qS_C-Kg5NmfPELZxiTg**	1130039695	1	59	1	5	2												50	1				1				1												1
R_3P4UYYrUqhmHn8M	Default Response Set	Anonymous				0			1	5l4qS_C-Kg4vgICNzHmofg**	1326713573	1	63	1	1	1	1	2										20	1					1			1												1
R_T5T9NnFJRmp0UNj	Default Response Set	Anonymous				0			1	5l4qS_C-Kg44Pg5V4bmNYw**	1332278520	1	28	1	1	1	1	2										4	1					1			3												1
R_12D2UMUAmK6dd7S	Default Response Set	Anonymous				0			1	5l4qS_C-Kg5II5fHH3aXpA**	1412903135	1	30	1	5	1	2	4	5									10	1	1							1												1
R_1d07um5jCwVauZ3	Default Response Set	Anonymous				0			1	5l4qS_C-Kg4DkuAQkoKT4Q**	1385682559	1	33	1	3	2												30	1						1		2												2
R_1DGucvF4WCvNUA3	Default Response Set	Anonymous				0			1	5l4qS_C-Kg4iA5NEHAbPww**	1269319939	1	25	1	2	1	6	4	5	4	1	2	2					90	1					1			2												1
R_xsyagM9nhreQ2UF	Default Response Set	Anonymous				0			1	5l4qS_C-Kg6IQBV7L_Pvwg**	1356375213	1	47	1	3	2												30	1					1			2												2
R_2DTacRYo23iTxAV	Default Response Set	Anonymous				0			1	5l4qS_C-Kg6yZGQUHWB8mw**	1440284066	1	31	1	2	1	2	2	2									3	1						1		13												4
R_ekCYAh6lpdwfPc5	Default Response Set	Anonymous				0			1	5l4qS_C-Kg4SQ8EhtePIDg**	1306107790	1	47	1	3	1	2	2	2									60	1						1		1												1
R_3maAmDxcinA5PAs	Default Response Set	Anonymous				0			1	5l4qS_C-Kg5GJYfzwERYrg**	1436606194	1	18	1	3	2												20	1	1							1												1
R_BRpNvSURzMux7Oh	Default Response Set	Anonymous				0			1	5l4qS_C-Kg5I-M2sLLwAiw**	1406020604	1	51	1	4	1	2	2	2									6	1							1	1												1
R_1mymFJWIvdT8lhq	Default Response Set	Anonymous				0			1	5l4qS_C-Kg7WbNGl9lmn8w**	1406079380	1	20	1	3	1	4	2	1	3	2							125	1				1				3												1
R_2e24CR97Xfov9vZ	Default Response Set	Anonymous				0			1	5l4qS_C-Kg70scj9pGH4Rw**	1395861163	1	28	1	4	2												3	1						1		4												1
R_2rMGVLp8HdRNdRY	Default Response Set	Anonymous				0			1	5l4qS_C-Kg5azk8G4g2sbg**	1431082259	1	43	1	2	2												15	1				1				6		1	1							1	I think vaccines are unsafe and do not trust them	3
R_2yf7mFNZpDfXWu2	Default Response Set	Anonymous				0			1	5l4qS_C-Kg4vhzdVnKYWjA**	1413010323	1	54	1	2	1	2	4	4									25	1	1							1												1
R_1mOVLzH3yYPpibz	Default Response Set	Anonymous				0			1	5l4qS_C-Kg6VMDRdLxYBYw**	1079315769	1	57	1	4	1	5	3	2	3	3	3						8	1				1				2												2
R_1i3zhdnJMlBwWC4	Default Response Set	Anonymous				0			1	5l4qS_C-Kg5bsZ9kMv9nrQ**	1402703755	1	25	1	2	1	8	3	2	3	3	3	2	3	4			5	1					1			4												1
R_3OpHiVYIDeSKwjA	Default Response Set	Anonymous				0			1	5l4qS_C-Kg59U2hhjWGQXA**	1434566517	1	29	1	3	1	3	3	3	3								21	1		1						1												1
R_31jB5mU7NpmtFbY	Default Response Set	Anonymous				0			1	5l4qS_C-Kg6iSuwmrfq5Gw**	1348254201	1	38	1	5	1	2	5	4									20	1			1					1												1
R_3LY0XGQdStrUu8b	Default Response Set	Anonymous				0			1	5l4qS_C-Kg6MeAdOLRYs8Q**	1226170892	1	28	1	3	2												4	1		1						13												4
R_1Q6KqH1wsZgPUde	Default Response Set	Anonymous				0			1	5l4qS_C-Kg47r4ggTb4wqw**	1182885415	1	27	1	4	1	2	3	3									300	1							1	6		1	1									1
R_3G3Q9RADhXPnP5Y	Default Response Set	Anonymous				0			1	5l4qS_C-Kg7Q2a9HoCXKmQ**	1396457788	1	23	1	5	1	3	3	3	4								38	1							1	1												1
R_5sy8DbUQZK4NBYd	Default Response Set	Anonymous				0			1	5l4qS_C-Kg7tjJCBoOXYLg**	1275477131	1	60	1	3	1	3	4	5	2								5	1					1			1												1
R_UY1wXFM3Y45ZQ0F	Default Response Set	Anonymous				0			1	5l4qS_C-Kg4fL0xt-WvrGA**	1398380268	1	31	1	3	1	4	3	2	2								5	1	1							3												1
R_26556MV3vRCSYri	Default Response Set	Anonymous				0			1	5l4qS_C-Kg5KJtmD-QIGWA**	1320077940	1	20	1	1	1	2	1	1									4	1					1			2												1
R_1IZsK3yePWKU4xl	Default Response Set	Anonymous				0			1	5l4qS_C-Kg68nY-A69QjJA**	1366842654	1	40	1	5	2												50	1						1		3												2
R_2c8lbTeDkSb5ThC	Default Response Set	Anonymous				0			1	5l4qS_C-Kg4wRsDnMOP6Dw**	1399835448	1	18	1	3	1	2	2	2									4	1							1	1												1
R_1OW6V3XrTsgpAvA	Default Response Set	Anonymous				0			1	5l4qS_C-Kg6Y57SpSlPI9A**	1301381011	1	19	1	5	1	7	4	4	4	4	5	4	3				3	1			1					4												1
R_3O1aG6nM8PugK2b	Default Response Set	Anonymous				0			1	5l4qS_C-Kg74eVWWgcsdaw**	1208519477	1	30	1	3	1	2	4	3									5	1	1							1												1
R_Puo60s18fk8jzjj	Default Response Set	Anonymous				0			1	5l4qS_C-Kg5MGUBmokFQ3Q**	1409978468	1	18	1	2	1	3	3	5	2								1	1						1		1												1
R_yW0QNMc9Ptj7jTH	Default Response Set	Anonymous				0			1	5l4qS_C-Kg50B1zuamMr4g**	1306636249	1	68	1	3	2												10	1						1		1												1
R_ueSzI6UIJfvZqzn	Default Response Set	Anonymous				0			1	5l4qS_C-Kg4unQQkyN5fWw**	1260772601	1	29	1	3	1	1	4										5	1			1					6			1		1							3
R_3fMBKjB3avbHQAT	Default Response Set	Anonymous				0			1	5l4qS_C-Kg42lo0nk3L6aQ**	1130022177	1	38	1	2	2												20	1		1						1												1
R_2wcc1JA9Z5VV8bO	Default Response Set	Anonymous				0			1	5l4qS_C-Kg5TksXKJVinVw**	1439476104	1	29	1	4	1	5	2	3	3	3	4						10	1					1			1												1
R_xcscBApb4qjKXip	Default Response Set	Anonymous				0			1	5l4qS_C-Kg65BTWSYyNc0w**	1315683482	1	74	1	2	2												5	1							1	6			1									3
R_2rYoRcsHkMH28Np	Default Response Set	Anonymous				0			1	5l4qS_C-Kg4bfhi0zD8mTg**	1412686369	1	32	1	5	2												3	1					1			13												1
R_2rlvZBR2F7MRjWL	Default Response Set	Anonymous				0			1	5l4qS_C-Kg7xD7qEgjAifw**	1439520274	1	26	1	2	1	1	1										20	1					1			2												2
R_1N7WEIfdrfVL4Jj	Default Response Set	Anonymous				0			1	5l4qS_C-Kg6iz6yRBo5i0A**	1362639741	1	40	1	2	1	3	2	1	2								25	1	1							3												2
R_2S7VXIUC17vEcqT	Default Response Set	Anonymous				0			1	5l4qS_C-Kg5P8yKw3wj4BA**	1291907319	1	59	1	4	1	1	3										10	1						1		4												2
R_4ZRMW5nfvwrrufL	Default Response Set	Anonymous				0			1	5l4qS_C-Kg6XNelXFenlPg**	1433442200	1	26	1	3	2												5	1	1							2												2
R_eF1Llc4oDEwzG0h	Default Response Set	Anonymous				0			1	5l4qS_C-Kg43lr--VRy-gA**	1387320841	1	35	1	3	1	2	3	2									10	1							1	13												1
R_3hsi14kVlF8znIq	Default Response Set	Anonymous				0			1	5l4qS_C-Kg4PdHtj5D2ybw**	1302133238	1	62	1	2	2												3	1				1				1												1
R_1gO5xLaZbtRXsmN	Default Response Set	Anonymous				0			1	5l4qS_C-Kg7Y98zd1byWgQ**	1333716931	1	35	1	2	2												4	1				1				2												1
R_2sRRNcvJGqI6HSe	Default Response Set	Anonymous				0			1	5l4qS_C-Kg4Q9vEB83rpOQ**	1332684909	1	26	1	3	1	3	3	3	2								30	1				1				1												1
R_sOldEttlW13Sb3r	Default Response Set	Anonymous				0			1	5l4qS_C-Kg4ox65FruHsbQ**	1199257914	1	43	1	5	2												16	1		1						6					1					1	I usually don't unless it's required	3
R_2pJgVjhWe3ay2C9	Default Response Set	Anonymous				0			1	5l4qS_C-Kg64d-5Rok570Q**	1439580596	1	20	1	3	1	7	2	3	4	1	4	1	2				6	1			1					2												1
R_3RdRFACjdb3l9Mn	Default Response Set	Anonymous				0			1	5l4qS_C-Kg4-PYAUHSbi-Q**	1132084091	1	52	1	3	2												20	1					1			1												1
R_3qOTQIXFW15vZci	Default Response Set	Anonymous				0			1	5l4qS_C-Kg7fwEuKlSANvg**	1396453628	1	58	1	4	1	1	3										16	1		1						6			1	1								3
R_1eKVfLViyHMvhWq	Default Response Set	Anonymous				0			1	5l4qS_C-Kg6IYZ_Qx-3Dtw**	1414896797	1	34	1	3	1	2	3	3									12	1	1							1												1
R_1NmG7h5tV1tfSgj	Default Response Set	Anonymous				0			1	5l4qS_C-Kg4OIIUYiQUhwA**	1409653516	1	37	1	3	2												10	1						1		13												4
R_1DLQhYSY7KD718r	Default Response Set	Anonymous				0			1	5l4qS_C-Kg4EWJvmuSs-FQ**	1437241419	1	40	1	2	1	2	2	3									50	1						1		2												2
R_2ClDuSIywZLmNH6	Default Response Set	Anonymous				0			1	5l4qS_C-Kg7sjzvuR7T12g**	1440055183	1	24	1	1	2												45	1		1						1												2
R_2eQK8D3C2bPSbPO	Default Response Set	Anonymous				0			1	5l4qS_C-Kg5lRyTp2f0QAQ**	1186422792	1	26	1	4	2												20	1						1		3												2
R_6sBeMDzwsWl8wcF	Default Response Set	Anonymous				0			1	5l4qS_C-Kg58APEwaP3yLw**	1418443457	1	25	1	1	1	1	1										25	1				1				1												1
R_3pgxYY1ahRJSBkA	Default Response Set	Anonymous				0			1	5l4qS_C-Kg41Rozm2SQ8Aw**	1287648394	1	74	1	2	2												1	1					1			6									1			4
R_erqyDBuR297cHrX	Default Response Set	Anonymous				0			1	5l4qS_C-Kg7n7uzZF6fbZw**	1440243043	1	18	1	3	2												80	1	1							3												2
R_2y160MHI0S7GaZX	Default Response Set	Anonymous				0			1	5l4qS_C-Kg7WiRMaOYqWSQ**	1436211494	1	36	1	5	1	3	5	5	5								200	1						1		1												1
R_xr5HcYqWs0ATse5	Default Response Set	Anonymous				0			1	5l4qS_C-Kg4BzMBv9NIQLQ**	1435160542	1	20	1	4	1	7	4	4	3	4	3	3	3				100	1					1			1												1
R_1QEOGGPJwlvU7ar	Default Response Set	Anonymous				0			1	5l4qS_C-Kg6zh6Xzml2ERQ**	1397073824	1	25	1	2	1	1	2										50	1					1			2												1
R_3kib7mKMgW76RIC	Default Response Set	Anonymous				0			1	5l4qS_C-Kg6yetxHb_W0ZQ**	1401743239	1	24	1	4	1	3	2	3	4								2	1				1				3												1
R_2ctuOoPYFkRDsCm	Default Response Set	Anonymous				0			1	5l4qS_C-Kg7WeVf8Lr5AZg**	1108948789	1	39	1	5	1	2	4	4									50	1			1					4												1
R_vT9eNoGuvjcu0tH	Default Response Set	Anonymous				0			1	5l4qS_C-Kg4mn3a-vbpHPA**	1439153193	1	39	1	5	1	1	5										30	1			1					3												4
R_T6InZprz9ZugHxT	Default Response Set	Anonymous				0			1	5l4qS_C-Kg588TyAnr_TMw**	1402416014	1	57	1	3	2												0	1	1							6			1									3
R_R37x2gb1t8e2qe5	Default Response Set	Anonymous				0			1	5l4qS_C-Kg7fdT2uu2NZOQ**	1436980776	1	25	1	2	2												3	1		1						6			1									3
R_bjvlr3QPeMxHQk1	Default Response Set	Anonymous				0			1	5l4qS_C-Kg6XFlRQOB-hug**	1416104469	1	66	1	3	2												50	1							1	2												1
R_Z2BIvAd2zYUOOCR	Default Response Set	Anonymous				0			1	5l4qS_C-Kg5JXqGxRyIpzQ**	1408548403	1	48	1	1	2												20	1			1					2												2
R_VWo9iB9YURk6L0R	Default Response Set	Anonymous				0			1	5l4qS_C-Kg4xhf-l9pJ7TA**	1132294170	1	68	1	2	2												30	1		1						1												1
R_tPrF8kNP7TWmonv	Default Response Set	Anonymous				0			1	5l4qS_C-Kg6Bvb2jQhxjLg**	1150873869	1	36	1	2	1	2	2	2									3	1						1		1												1
R_3P5Z6sdUsmez1xA	Default Response Set	Anonymous				0			1	5l4qS_C-Kg5vVBSAUwyJaQ**	1438613402	1	62	1	2	1	3	3	2	2								40	1							1	1												3
R_3rOmPunCMqjr9Vk	Default Response Set	Anonymous				0			1	5l4qS_C-Kg7yAJ9rhfqfrg**	1367348030	1	20	1	4	1	2	3	5									99	1							1	1												1
R_1LdkHViEH8xfGtN	Default Response Set	Anonymous				0			1	5l4qS_C-Kg67jLTACR-20w**	1397622265	1	28	1	2	1	2	3	1									4	1							1	2												1
R_24eErGZUqFBUhQg	Default Response Set	Anonymous				0			1	5l4qS_C-Kg4fkbe74CaXVQ**	1319200696	1	27	1	4	1	1	3										15	1		1						3												2
R_1KfD9Avy31iuU96	Default Response Set	Anonymous				0			1	5l4qS_C-Kg47TuwyYB6qUw**	1413048525	1	30	1	2	1	1	2										5	1			1					2												2
R_3g6PDjLwE270PJz	Default Response Set	Anonymous				0			1	5l4qS_C-Kg4k3ZecaW2vMg**	1344982525	1	43	1	5	2												200	1				1				1												1
R_2e1ZVqZ3Vveabed	Default Response Set	Anonymous				0			1	5l4qS_C-Kg6bd5iNb4wUKg**	1434607042	1	27	1	4	2												35	1							1	6					1							3
R_3GBoKf3qAQ3MUEA	Default Response Set	Anonymous				0			1	5l4qS_C-Kg4DnD5qYAJAng**	1434901316	1	18	1	3	1	3	2	2	3								4	1					1			1												1
R_24I3TQv35q9ImlW	Default Response Set	Anonymous				0			1	5l4qS_C-Kg64plMXvnTiRA**	1298980415	1	46	1	3	2												4	1			1					6		1	1			1						3
R_2wgnhnsmHulPMw7	Default Response Set	Anonymous				0			1	5l4qS_C-Kg6cS-ry40i2eQ**	1352692304	1	32	1	5	2												5	1				1				6								1				3
R_2TYlSClS39mT7Nu	Default Response Set	Anonymous				0			1	5l4qS_C-Kg664LGmzH2RJg**	1348281241	1	46	1	4	1	6	3	3	3		3	3					30	1		1						1												1
R_dcBnEtGU142AKwF	Default Response Set	Anonymous				0			1	5l4qS_C-Kg7w4oqa3FJBqw**	1369299072	1	38	1	3	2												10	1						1		2												1
R_3GjMgvfFy0kN08I	Default Response Set	Anonymous				0			1	5l4qS_C-Kg6CzxAQWulWLw**	1398350892	1	41	1	4	1	3	2	2	2								22	1					1			1												1
R_32MkJVIWPilRs81	Default Response Set	Anonymous				0			1	5l4qS_C-Kg6H0joC3_vEXQ**	1432100412	1	36	1	3	2												100	1					1			1												1
R_3FOjsj6DruUUUj1	Default Response Set	Anonymous				0			1	5l4qS_C-Kg6L1gQC8AuhvA**	1324136552	1	26	1	3	2												3	1			1					1												1
R_qQ00D4G2GcUnrWx	Default Response Set	Anonymous				0			1	5l4qS_C-Kg6Z9APRfr7mww**	1342062694	1	38	1	4	2												20	1				1				3												2
R_pLUY7fWMftpWlOh	Default Response Set	Anonymous				0			1	5l4qS_C-Kg7I9MEhPFe5Zg**	1299779591	1	27	1	2	1	1	2										30	1		1						1												1
R_3Dp54IaOtPShhHb	Default Response Set	Anonymous				0			1	5l4qS_C-Kg7RvuZbjig3Yw**	1439848948	1	22	1	4	2												20	1		1						1												1
R_3qBwBNDM5EJHN19	Default Response Set	Anonymous				0			1	5l4qS_C-Kg6CxzFRQsUs4w**	1261525145	1	42	1	5	1	2	5	4									8	1	1							3												2
R_2pSMOgNMO4LoDlj	Default Response Set	Anonymous				0			1	5l4qS_C-Kg50iJ9QqgEqjA**	1382226540	1	30	1	4	1	2	5	4									20	1						1		2												1
R_2fHUvFykhPUJb0Q	Default Response Set	Anonymous				0			1	5l4qS_C-Kg4DTKTCm4VvLw**	1233772528	1	66	1	4	2												2	1				1				1												1
R_3JgDnePuAw1JXs4	Default Response Set	Anonymous				0			1	5l4qS_C-Kg7JvHIAVgVNvg**	1317428676	1	47	1	4	1	2	2	2									2	1	1							6							1					3
R_2BfjyiLwxIzNfqt	Default Response Set	Anonymous				0			1	5l4qS_C-Kg6jZN49JgNvqA**	1214257617	1	68	1	5	2												10	1					1			3												1
R_vMryiy0zkWsLm6d	Default Response Set	Anonymous				0			1	5l4qS_C-Kg5xN75H7OHuSg**	1316825662	1	27	1	3	1	3	2	3	3								40	1						1		1												1
R_3MA1ShETITXBfUG	Default Response Set	Anonymous				0			1	5l4qS_C-Kg4E5DH3dsKc-Q**	1411142481	1	32	1	2	2												30	1					1			1												1
R_2TRG3nPWVDv1Xbv	Default Response Set	Anonymous				0			1	5l4qS_C-Kg5lDvmtpCbHkA**	1173860187	1	60	1	3	1	4	1	3	3	2							4	1					1			4												4
R_1n9F5vCda3BjKRf	Default Response Set	Anonymous				0			1	5l4qS_C-Kg5xK_KpNHA55A**	1414608733	1	22	1	3	2												50	1						1		2												2
R_tQlEsHPjh649BMR	Default Response Set	Anonymous				0			1	5l4qS_C-Kg6kqRKM2uc04w**	1165347229	1	24	1	4	1	2	4	4									20	1		1						1												1
R_2c6ZS6CDD4fBLcQ	Default Response Set	Anonymous				0			1	5l4qS_C-Kg672sLLsAOVNw**	1438698773	1	25	1	4	1	2	5	3									400	1			1					2												1
R_3snpqHKx2Wqhlq1	Default Response Set	Anonymous				0			1	5l4qS_C-Kg6Qs2gw9LDbhw**	1191846826	1	23	1	4	2												2	1							1	6		1	1									3
R_1pKBcni00YWZEBL	Default Response Set	Anonymous				0			1	5l4qS_C-Kg716emSMTqYog**	1301413785	1	31	1	5	1	3	4	5	3								6	1						1		4												2
R_C1zcqKU1aZluhTb	Default Response Set	Anonymous				0			1	5l4qS_C-Kg4_RcFdK8gyOw**	1416010621	1	26	1	4	1	3	2	2	2								20	1	1							1												1
R_XsJdCYa30FY44q5	Default Response Set	Anonymous				0			1	5l4qS_C-Kg7MvZ7l7V7YBA**	1375823582	1	40	1	6	2												3	1			1					1												1
R_UZ9cHbAI9YyiJup	Default Response Set	Anonymous				0			1	5l4qS_C-Kg6OU_arxQ0U2w**	1318857200	1	40	1	5	2												8	1				1				6		1										3
R_1jk5u5dbJBOMVGk	Default Response Set	Anonymous				0			1	5l4qS_C-Kg5VKnDv2p-iFw**	1193738286	1	22	1	5	1	1	4										10	1				1				13												4
R_3I0llyWbm0pUsMS	Default Response Set	Anonymous				0			1	5l4qS_C-Kg4P7j2U4qlWCw**	1368833790	1	31	1	5	1	2	5	4									100	1					1			2												1
R_2OIROiaQMlBNswW	Default Response Set	Anonymous				0			1	5l4qS_C-Kg4QuUA3_YW07w**	1334915504	1	55	1	6	1	1	5										100	1	1							13												4
R_sbtUDjv4WfSQtiN	Default Response Set	Anonymous				0			1	5l4qS_C-Kg4baQ6jn88Xhw**	1224700016	1	33	1	2	1	3	1	2	2								3	1				1				1												1
R_12huzKLLH68h3kt	Default Response Set	Anonymous				0			1	5l4qS_C-Kg4OCf1Zlj291A**	1419515354	1	27	1	4	2												2	1					1			4												1
R_WoplWYKvtNRz3mF	Default Response Set	Anonymous				0			1	5l4qS_C-Kg4pPNJqp1wFTQ**	1380576976	1	23	1	4	1	3	3	4	2								50	1							1	1												1
R_1hNfu7d1elhpadf	Default Response Set	Anonymous				0			1	5l4qS_C-Kg5esMedhlhMbw**	1375081308	1	26	1	2	1	4	2	2	2	1							5	1					1			1												2
R_1jBsvjDifvdv7lQ	Default Response Set	Anonymous				0			1	5l4qS_C-Kg7NdeA74LX8Rg**	1323798831	1	28	1	1	1	3	2	3	1								7	1						1		4												1
R_Xv2zOachB9bSEh3	Default Response Set	Anonymous				0			1	5l4qS_C-Kg41WBnrDlj3QQ**	1404514193	1	21	1	3	1	3	3	2	4								100	1							1	1												1
R_274ktOOiRNfFzQx	Default Response Set	Anonymous				0			1	5l4qS_C-Kg7uBF2ja6z3Ag**	1420806845	1	59	1	4	2												100	1				1				1												1
R_2VI6Bl0pJAsq1gz	Default Response Set	Anonymous				0			1	5l4qS_C-Kg6d7TcPurmihQ**	1437544489	1	23	1	2	1	1	4										30	1					1			2												1
R_3Lkex1QJUnB9C8n	Default Response Set	Anonymous				0			1	5l4qS_C-Kg7Qsnj7xsNbhQ**	1268235315	1	46	1	1	1	3	2	4	3								5	1			1					3												4
R_277qVOIsusIAU3m	Default Response Set	Anonymous				0			1	5l4qS_C-Kg6YE831GykKqQ**	1299896226	1	60	1	3	2												7	1							1	13												4
R_UuLRhKs9Pon0AFP	Default Response Set	Anonymous				0			1	5l4qS_C-Kg6jNwNASLyxSw**	1409201197	1	20	1	5	1	2	5	5									50	1				1				2												1
R_2OVaQVbUWlI2NSO	Default Response Set	Anonymous				0			1	5l4qS_C-Kg7rSTLv2_mcLg**	1294161882	1	25	1	4	2												5	1			1					1												1
R_23UoG8j4Fqdu2BL	Default Response Set	Anonymous				0			1	5l4qS_C-Kg7dJjGRIh-aeg**	1411383546	1	29	1	3	1	3	3	3	3								2	1	1							1												1
R_3PGLiXHnbSw5dIQ	Default Response Set	Anonymous				0			1	5l4qS_C-Kg6CfTOWnFTN6A**	1413433518	1	22	1	4	2												8	1		1						2												1
R_31mjWMUhfxRslXO	Default Response Set	Anonymous				0			1	5l4qS_C-Kg5dqYdjuKr4jQ**	1439894965	1	20	1	3	1	2	3	2									10	1	1							1												1
R_Tu4mCfGkRJrbDwd	Default Response Set	Anonymous				0			1	5l4qS_C-Kg4-1CKAfUehvg**	1437045898	1	31	1	3	2												15	1						1		6							1					3
R_2QYsYhfmgxaWzv5	Default Response Set	Anonymous				0			1	5l4qS_C-Kg5XtQyfCTk2tQ**	1440051917	1	25	1	2	1	2	2	2									4	1			1					1												1
R_3jU39Kmq9H8Embl	Default Response Set	Anonymous				0			1	5l4qS_C-Kg5SsiD2wUutuQ**	1283623452	1	24	1	1	2												5	1		1						2												2
R_27atN7WAQAllr9P	Default Response Set	Anonymous				0			1	5l4qS_C-Kg6up45cesAtZA**	1335114634	1	38	1	3	2												20	1							1	1												1
R_3PRcxUB22QimqrM	Default Response Set	Anonymous				0			1	5l4qS_C-Kg5VvVN1tWE-5Q**	1398094780	1	29	1	4	2												50	1							1	1												1
R_3TOWCbb0NS6KICd	Default Response Set	Anonymous				0			1	5l4qS_C-Kg4oQValX0_UFQ**	1337257204	1	34	1	2	1	2	4	3									10	1						1		1												1
R_3Pc4c734cM3tSD8	Default Response Set	Anonymous				0			1	5l4qS_C-Kg6y_5g3zuwd1w**	1275321704	1	28	1	5	2												5	1			1					6					1				1			3
R_1Nko1AgOvkg5aSc	Default Response Set	Anonymous				0			1	5l4qS_C-Kg5Snl5q8HHWwg**	1185326587	1	63	1	1	2												1	1		1						13												4
R_sMSgHihqOltDBXb	Default Response Set	Anonymous				0			1	5l4qS_C-Kg4wcyijETpORg**	1437720111	1	69	1	4	2												20	1				1				1												2
R_1IjcS5Hqvn92yOP	Default Response Set	Anonymous				0			1	5l4qS_C-Kg4UuEc90pxMHA**	1396713602	1	50	1	4	2												50	1				1				1												1
R_UYhHxvLMIljAJy1	Default Response Set	Anonymous				0			1	5l4qS_C-Kg4z_w8qBoiT5Q**	1399338490	1	48	1	5	1	2	5	4									25	1		1						3												1
R_2AFPXMpuH4nb97O	Default Response Set	Anonymous				0			1	5l4qS_C-Kg5-qpjShjuFvQ**	1327673547	1	52	1	2	1	1	3										2	1			1					1												1
R_vV8lkWB4A9gEZbz	Default Response Set	Anonymous				0			1	5l4qS_C-Kg4Uf74eGdUH4A**	1285880083	1	35	1	4	2												8	1				1				2												2
R_2z6nNNgOlybZRpG	Default Response Set	Anonymous				0			1	5l4qS_C-Kg5UshalppXS2A**	1438310786	1	40	1	4													10	1			1					6			1	1	1							4
R_3nT13dZzoMTDQZX	Default Response Set	Anonymous				0			1	5l4qS_C-Kg4b2ENHdRRE6w**	1439501745	1	21	1	4	1	2	4	3									2	1							1	4												3
R_pMCVUXSsEQrLsGd	Default Response Set	Anonymous				0			1	5l4qS_C-Kg7n8sSXueDRfA**	1275499568	1	49	1	2	2												5	1					1			6		1	1		1							3
R_3nSJx1EIVpsv3mo	Default Response Set	Anonymous				0			1	5l4qS_C-Kg6ey1tqXK7s0g**	1437110172	1	25	1	3	2												10	1			1					2												1
R_24qu76dVevNwsop	Default Response Set	Anonymous				0			1	5l4qS_C-Kg68FP2Ir-nAXQ**	1440256634	1	64	1	4	2												7	1				1				1												1
R_2QGydqq3TSVNLMO	Default Response Set	Anonymous				0			1	5l4qS_C-Kg7Ax23tTIumxg**	1345512458	1	34	1	5	2												50	1						1		2												2
R_2QXR0js5se6slst	Default Response Set	Anonymous				0			1	5l4qS_C-Kg4Mo-Y5nR-efg**	1439647503	1	37	1	4													100	1		1						2												1
R_3e33KPFBKbAFwIR	Default Response Set	Anonymous				0			1	5l4qS_C-Kg7iKQI-g-NM7Q**	1200661082	1	71	1	4	2												5	1							1	13												3
R_2cjdXlgMErO0qWQ	Default Response Set	Anonymous				0			1	5l4qS_C-Kg5EIdYTrR4OXg**	1439392865	1	35	1	2													0	1						1		13												4
R_1jIWRCYMOcP1KxD	Default Response Set	Anonymous				0			1	5l4qS_C-Kg79Ar3nz2EZLw**	1438025366	1	31	1	3	1	2	4	4									125	1							1	1												1
R_3PzNm1wVeKOgeSA	Default Response Set	Anonymous				0			1	5l4qS_C-Kg4U-EI2blzTLg**	1434280093	1	19	1	2	1	7	1	1	1	1	1	1	1				100	1		1						1												1
R_1r6R535jhUmtMWG	Default Response Set	Anonymous				0			1	5l4qS_C-Kg4mKrhVSDrkqw**	1358273164	1	31	1	2													4	1				1				1												1
R_26mRjTrWjKbaaqx	Default Response Set	Anonymous				0			1	5l4qS_C-Kg54kLSERy1Gig**	1277882734	1	52	1	3	1	5	3	3	3	3	3						75	1				1				4												1
R_125qPFzl45Almkj	Default Response Set	Anonymous				0			1	5l4qS_C-Kg47G3zT5PkQjQ**	1361967965	1	46	1	6	1	1	4										2	1						1		1												1
R_3qpAMWpSwhDmEf2	Default Response Set	Anonymous				0			1	5l4qS_C-Kg4UaLuwio1KzA**	1391291862	1	24	1	3	1	3	3	3	3								100	1							1	2												2
R_ebrvhSJtVlVQ7hn	Default Response Set	Anonymous				0			1	5l4qS_C-Kg7dkx-hL-tFIw**	1436065206	1	39	1	4	1	1											15	1							1	13												4
R_24kPy1JiK3UTB85	Default Response Set	Anonymous				0			1	5l4qS_C-Kg6UWHAiSvQFJg**	1415575792	1	25	1	2	1	3	2	1	4								50	1				1				2												2
R_2uqdYQhFDJe2ZH6	Default Response Set	Anonymous				0			1	5l4qS_C-Kg6nVX7UdbgJyg**	1440288771	1	26	1	1	2												4	1					1			1												1
R_1KoPVkOjQHdi04F	Default Response Set	Anonymous				0			1	5l4qS_C-Kg51N1PvGjOatw**	1361835437	1	38	1	2	1	2	3	2									40	1			1					3												2
R_xsKsO110sri81bP	Default Response Set	Anonymous				0			1	5l4qS_C-Kg7fRq1CWOYf8w**	1399794622	1	22	1	5	1	2	5	4									15	1			1					1												1
R_2X4zsZt6okhd7QN	Default Response Set	Anonymous				0			1	5l4qS_C-Kg5_IZDyi1VDqg**	1439490150	1	24	1	2	2												20	1							1	1												1
R_RPpXnUlZRlE88oh	Default Response Set	Anonymous				0			1	5l4qS_C-Kg5mjCMxCVVBUA**	1440241975	1	21	1	5	2												5	1						1		3												2
R_6n7m97F3Rnl9QQh	Default Response Set	Anonymous				0			1	5l4qS_C-Kg6XLdnJbHIeyA**	1370084791	1	45	1	3													15	1					1			4												2
R_3nHkvab7wMIAzJN	Default Response Set	Anonymous				0			1	5l4qS_C-Kg5Y1Qt216F08g**	1387148699	1	26	1	2	2												10	1						1		2												1
R_1cSbRUzwOmEMdFr	Default Response Set	Anonymous				0			1	5l4qS_C-Kg6FS5HAQYRVYg**	1397682745	1	36	1	5	2												50	1						1		1												1
R_SB4OOv6p09UAIwN	Default Response Set	Anonymous				0			1	5l4qS_C-Kg7sogvZTjsfKA**	1415345831	1	28	1	2	1	4	2	3	3	3							100	1							1	1												1
R_1mzbFooAcgvjwgs	Default Response Set	Anonymous				0			1	5l4qS_C-Kg7UFjQOoshgcg**	1412703316	1	26	1	4	2												30	1			1					3												2
R_1Iipg1rfDSn73WB	Default Response Set	Anonymous				0			1	5l4qS_C-Kg6ZEjxK4IARAA**	1341774394	1	23	1	6	1	1	1										1	1		1						1												4
R_2zCpxEsnN63XfHw	Default Response Set	Anonymous				0			1	5l4qS_C-Kg4FzMmD-bI5EQ**	1173586602	1	28	1	5	1	1	5										30	1					1			2												1
R_PTn6mxUQxIfCWFb	Default Response Set	Anonymous				0			1	5l4qS_C-Kg7iR3BVtGqjWA**	1438525599	1	46	1	1	1	2	3	3									8	1		1						1												1
R_22yxRZARvmFdux8	Default Response Set	Anonymous				0			1	5l4qS_C-Kg6q8NplDBqKWQ**	1132231974	1	40	1	2	1	1	5										25	1						1		1												1
R_1rqRvU03mPbzWL7	Default Response Set	Anonymous				0			1	5l4qS_C-Kg7jBkP1j5Q_jQ**	1421191177	1	27	1	4	2												100	1	1							13												1
R_YS4BZSzAmKEdHEJ	Default Response Set	Anonymous				0			1	5l4qS_C-Kg445uY5v60DKw**	1319926744	1	32	1	5	1	1	4										1	1			1					2												4
R_yKZqXCF69kg6W7T	Default Response Set	Anonymous				0			1	5l4qS_C-Kg5_GyGTmA04fw**	1437579204	1	31	1	5	2												15	1		1						6		1										4
R_29nUoGfEhXgVxDg	Default Response Set	Anonymous				0			1	5l4qS_C-Kg663AfHTb4jzQ**	1306038017	1	48	1	5	2												25	1		1						2												1
R_vjkQTR0Nm3h6m6l	Default Response Set	Anonymous				0			1	5l4qS_C-Kg5_d2N_u0sN-Q**	1439532828	1	28	1	2	1	4	2										20	1	1							1												1
R_2XnfmfNprcrdGGg	Default Response Set	Anonymous				0			1	5l4qS_C-Kg527pnxjpHOaQ**	1263594972	1	30	1	2	1	2	2	2									50	1							1	6					1							3
R_3PFCSgMJlDh8aQy	Default Response Set	Anonymous				0			1	5l4qS_C-Kg76zPn9BBZJzg**	1326492367	1	36	1	3	1	1	4										10	1		1						1												4
R_3sp4V4Zi0yg0hLr	Default Response Set	Anonymous				0			1	5l4qS_C-Kg5jcWRvIRP8QA**	1350356767	1	25	1	3	2												50	1				1				3												1
R_2flMUNERRILA6xW	Default Response Set	Anonymous				0			1	5l4qS_C-Kg6eWcv2KZ6DtQ**	1395521668	1	75	1	3	2												2	1					1			13												4
R_1kFB7q3o2HKpdjo	Default Response Set	Anonymous				0			1	5l4qS_C-Kg6a42CnlfpSpw**	1263698264	1	32	1	2	2												4	1			1					13												4
R_2qlYC7e6f5g8bJY	Default Response Set	Anonymous				0			1	5l4qS_C-Kg4jKbXmqPpzvQ**	1440167969	1	21	1	2	1	3	4	3	2								10	1				1				3												2
R_b89IbByH9BI6JB7	Default Response Set	Anonymous				0			1	5l4qS_C-Kg6wGtXnXXpgbg**	1407872386	1	23	1	4	2												1	1					1			6								1		1	I don't come into contact with anyone, so unless it spreads through the air, I won't vaccinate. Plus baby cells from abortions are used.	3
R_2tsubasjfMwP3b3	Default Response Set	Anonymous				0			1	5l4qS_C-Kg5TGyEonMw7Ig**	1231521424	1	25	1	3	2												6	1		1						3												2
R_yWT3ThbqICt0OHv	Default Response Set	Anonymous				0			1	5l4qS_C-Kg7_EwhEqqQtbA**	1383577333	1	38	1	3	1	2	3	5									26	1				1				1												1
R_XAGnRkqMeX3TyCd	Default Response Set	Anonymous				0			1	5l4qS_C-Kg5nhJ5o4leDmg**	1439887632	1	19	1	3	1	3	3	3	3								3	1		1						1												1
R_1lgjVJZjr0WDaZR	Default Response Set	Anonymous				0			1	5l4qS_C-Kg7R7mh08xf8Zg**	1334271578	1	39	1	4	1	3	3	3	4								100	1	1							1												1
R_1PSkwEFVCOnmmEP	Default Response Set	Anonymous				0			1	5l4qS_C-Kg5VNVGdLoL4Sg**	1434825812	1	33	1	4	1	5	4	3	3	3	2						4	1	1							2												1
R_3ey6MzSTS2MkMOO	Default Response Set	Anonymous				0			1	5l4qS_C-Kg66IHVBFWfbcA**	1432034149	1	39	1	3	2												5	1	1							2												1
R_3F3F02IkLmf3MQ7	Default Response Set	Anonymous				0			1	5l4qS_C-Kg77Ktv8Rn5Apw**	1402535771	1	24	1	3	2												15	1				1				4												1
R_3Gkeg1D2G1sEcT6	Default Response Set	Anonymous				0			1	5l4qS_C-Kg4mLPjqnFd7bA**	1363134542	1	31	1	4	1	2	4	3									20	1		1						6			1						1			3
R_1pFkDdcnARb4X5o	Default Response Set	Anonymous				0			1	5l4qS_C-Kg6MXowo1FzVcw**	1391198863	1	23	1	2													15	1							1	4												2
R_3LaRugGcqhX5Wo2	Default Response Set	Anonymous				0			1	5l4qS_C-Kg5ftkT7Io4ABQ**	1412746179	1	55	1	2	1	1	3										20	1					1			1												1
R_r8gXdLoEQiR3uox	Default Response Set	Anonymous				0			1	5l4qS_C-Kg42buFhkMkhYw**	1321558523	1	34	1	3	1	1	4										800	1			1					1												1
R_2xwSjJwq81LrUo2	Default Response Set	Anonymous				0			1	5l4qS_C-Kg52b8B-w787Ag**	1434390692	1	18	1	3	1	1	3										100	1	1							1												1
R_R21xJeVuwazkf7z	Default Response Set	Anonymous				0			1	5l4qS_C-Kg7KmwNknGIpUg**	1433568638	1	21	1	3	1	7	3	2	3	3	3	3	3				60	1						1		2												2
R_Z1Ssft48ixwgXeN	Default Response Set	Anonymous				0			1	5l4qS_C-Kg7JpvgrdhAl_w**	1400537701	1	41	1	2	1	3	4	2	2								3	1				1				1												1
R_3QVnLIiaupS2VZ7	Default Response Set	Anonymous				0			1	5l4qS_C-Kg6dJVREGclGOw**	1420104863	1	26	1	3	1	3	1	3	2								55	1			1					2												1
R_Y0mzCg6RPf6c4ZH	Default Response Set	Anonymous				0			1	5l4qS_C-Kg5xhRpsbog60Q**	1215358690	1	37	1	2	1	2	2	3									4	1					1			1												2
R_1dgaQtmBOFo2lCR	Default Response Set	Anonymous				0			1	5l4qS_C-Kg55V0Qcul5Gyw**	1418146849	1	57	1	3	1	3	3	3	4								15	1						1		5	25											2
R_3GDGvZ42KGk9Skl	Default Response Set	Anonymous				0			1	5l4qS_C-Kg77dXG0vCznPg**	1382601638	1	39	1	3	1	2	5	4									30	1		1						1												1
R_25zlQnui3DZhx4f	Default Response Set	Anonymous				0			1	5l4qS_C-Kg69ifgGVHfuOg**	1294766680	1	37	1	4	1	2	4	4									10	1			1					13												4
R_OPbOBruDnmEQXJL	Default Response Set	Anonymous				0			1	5l4qS_C-Kg7DMyp5Qh6VIQ**	1160885493	1	45	1	4	2												1	1						1		6							1					3
R_3dMTL0yfm3e3dWQ	Default Response Set	Anonymous				0			1	5l4qS_C-Kg7HIFwjPj1eZA**	1431714793	1	23	1	3	2												2	1			1					2												1
R_3iUcefCvKxPuuVz	Default Response Set	Anonymous				0			1	5l4qS_C-Kg5xKr7HiGzC3w**	1440242119	1	27	1	1	2												10	1						1		13												4
R_2rOWwJw0V6YU00P	Default Response Set	Anonymous				0			1	5l4qS_C-Kg6U8leEVoTIzA**	1435847328	1	26	1	5	1	2	5	4									10	1						1		1												1
R_2pYocYL4701kvdH	Default Response Set	Anonymous				0			1	5l4qS_C-Kg4yHEG4mzmjCg**	1309031163	1	48	1	4	2												6	1	1							1												1
R_3qybpB2aSNeCg0o	Default Response Set	Anonymous				0			1	5l4qS_C-Kg6zM4RKxBmlww**	1435384970	1	29	1	2	1	3	2	2	2								10	1			1					6			1			1						3
R_vlsFrkdSlLbmNWN	Default Response Set	Anonymous				0			1	5l4qS_C-Kg6QkzG2EsqY1Q**	1415570864	1	64	1	1	1	6	2	2	2	3	3	3					3	1		1						1												1
R_27WMro5Dd8T0lQ2	Default Response Set	Anonymous				0			1	5l4qS_C-Kg6O9YgApshj4Q**	1379249757	1	51	1	3	1	4	3	2	4	5							200	1		1						6									1			3
R_1kMHIsNTmQt4AP4	Default Response Set	Anonymous				0			1	5l4qS_C-Kg4Woy8q3aOd5g**	1341960469	1	41	1	3	1	2	4	2									70	1					1			2												1
R_3EDOu1TUDqtdXMu	Default Response Set	Anonymous				0			1	5l4qS_C-Kg4rGeWyBIfnjw**	1310147026	1	22	1	2	1	3	3	3	2								5	1						1		1												1
R_1IbiNrlrdI8hAOp	Default Response Set	Anonymous				0			1	5l4qS_C-Kg7zkVc2VtfKZQ**	1132223336	1	27	1	5	2												10	1	1							1												1
R_1kGDAFGlMKI20A6	Default Response Set	Anonymous				0			1	5l4qS_C-Kg5kTOdm3GkNPQ**	1131856232	1	59	1	4	1	1	4										2	1					1			1												1
R_cD62LaB8OeabHYB	Default Response Set	Anonymous				0			1	5l4qS_C-Kg7Anw6xM9lS9A**	1091388981	1	67	1	2	2												5	1							1	2												1
R_2E4s3BmfzUzHpHf	Default Response Set	Anonymous				0			1	5l4qS_C-Kg5n_JfFBJX9PA**	1436639231	1	36	1	2	1	5	3	2	4	3	3						10	1						1		1												1
R_WlEbquacOup40db	Default Response Set	Anonymous				0			1	5l4qS_C-Kg6UygilgUQfWQ**	1384855195	1	38	1	1	1	2	1	1									5	1					1			4												4
R_1PXavCyVH246Vww	Default Response Set	Anonymous				0			1	5l4qS_C-Kg5ODyIZRDXFRg**	1416925963	1	18	1	3	2												1	1				1				1												1
R_2VR8RXAKqd3Zemn	Default Response Set	Anonymous				0			1	5l4qS_C-Kg6mHVbGlcl5Zw**	1432280272	1	29	1	3	1	2	4	4									20	1						1		2												1
R_1EdtRo5eCmPgUhr	Default Response Set	Anonymous				0			1	5l4qS_C-Kg4WMqLsDHUKdA**	1338617865	1	46	1	4	1	2	5	4									9	1				1				1												1
R_Pu1Qql6UCc45hct	Default Response Set	Anonymous				0			1	5l4qS_C-Kg7y8yy4mPvyxw**	1405465676	1	45	1	3	2												100	1	1							6					1							3
R_1rdHFbSeMKi9obS	Default Response Set	Anonymous				0			1	5l4qS_C-Kg5xNOrpfiGcIA**	1309254199	1	31	1	4	1	2	3	4									10	1				1				1												1
R_3dWgiKqND6ngl9Y	Default Response Set	Anonymous				0			1	5l4qS_C-Kg61y4drQgjiXw**	1414819959	1	25	1	5	1	2	3	4									10	1			1					2												1
R_232EY116tVLxQZJ	Default Response Set	Anonymous				0			1	5l4qS_C-Kg4pkq4J-ZPxpA**	1404792527	1	50	1	1	1	2	3	2									999	1				1				2												1
R_1ovbo7rM66ji07B	Default Response Set	Anonymous				0			1	5l4qS_C-Kg5w16-bWJxfoA**	1281474960	1	64	1	5	2												6	1					1			1												1
R_29uMxduNI1N9BYR	Default Response Set	Anonymous				0			1	5l4qS_C-Kg6wRrkTfBmqfw**	1437772213	1	25	1	4	1	2	3	4									4	1				1				5	50											2
R_27rjMr0VRwLy6Ps	Default Response Set	Anonymous				0			1	5l4qS_C-Kg7qm-S_Vr44Vg**	1436783682	1	39	1	5	1	2	5	5									30	1				1				3												2
R_1LMCg6fB2o2da4c	Default Response Set	Anonymous				0			1	5l4qS_C-Kg5zi-JNISd1QQ**	1395560928	1	48	1	2	1	1	2										20	1	1							6					1	1		1				3
R_2QXV2YD0PJO9PEd	Default Response Set	Anonymous				0			1	5l4qS_C-Kg7mzZ67PEWGEA**	1402694486	1	36	1	5	2												30	1						1		4												1
R_2WMPoSKT6roSOpX	Default Response Set	Anonymous				0			1	5l4qS_C-Kg7ylo2T2C1psQ**	1123114940	1	43	1	3	1	4	4	4	5	5							11	1	1							1												1
R_3qy3WyROAz19NNR	Default Response Set	Anonymous				0			1	5l4qS_C-Kg4tg1IXVuRXpw**	1169853083	1	71	1	4	2												2	1		1						2												1
R_1Ih0PV7hizzELA1	Default Response Set	Anonymous				0			1	5l4qS_C-Kg6ePawVRRERhg**	1298258883	1	43	1	3	1	2	2	2									20	1		1						3												2
R_3DjC2v4O4IYcLJE	Default Response Set	Anonymous				0			1	5l4qS_C-Kg6DfbQWZVhI4w**	1153663149	1	63	1	3	1	3	3	3	3								3	1		1						4												2
R_1lyMLGzZ4osE6ed	Default Response Set	Anonymous				0			1	5l4qS_C-Kg6DZcSeSus1-Q**	1415751771	1	33	1	3	2												0	1						1		13												4
R_3J4bS3NTFuV1yil	Default Response Set	Anonymous				0			1	5l4qS_C-Kg5cGhlRZM_XIA**	1396845460	1	18	1	2	2												10	1			1					1												1
R_cBDde0os7qA5YIN	Default Response Set	Anonymous				0			1	5l4qS_C-Kg5oHDCnLOTi-A**	1307168389	1	67	1	5	2												5	1			1					2												1
R_22Rkb5ji4Q2CrpQ	Default Response Set	Anonymous				0			1	5l4qS_C-Kg5K9LcfSQb8RA**	1081233996	1	45	1	5	2												5	1					1			6					1				1			3
R_2hiG6NrkUWIcxnH	Default Response Set	Anonymous				0			1	5l4qS_C-Kg40ejBeTJY_4w**	1431012245	1	38	1	3	2												15	1							1	1												1
R_usj8AWIVi6BxCdr	Default Response Set	Anonymous				0			1	5l4qS_C-Kg4CuDe6VXU4Lg**	1282332425	1	26	1	3	2												29	1					1			1												1
R_1o5SCXKCrbxO1aF	Default Response Set	Anonymous				0			1	5l4qS_C-Kg6X1wqynZZhtA**	1132062441	1	42	1	2	1	3	3	2	2								100	1						1		1												1
R_2U59Cio6WA1U7PT	Default Response Set	Anonymous				0			1	5l4qS_C-Kg6gQFm1j_nynA**	1439978332	1	27	1	2	1	7	2	3	3	2	2	3	2				20	1				1				2												1
R_2ypB2KjbxXitzrC	Default Response Set	Anonymous				0			1	5l4qS_C-Kg7pK-Xa5VRCzA**	1439614166	1	41	1	5	2												30	1							1	1												1
R_2CUri1zhQxH7Umi	Default Response Set	Anonymous				0			1	5l4qS_C-Kg4mn0eA1aGtag**	1440082186	1	50	1	1	1	1	4										20	1		1						4												2
R_2xzpakKoI2ouAg3	Default Response Set	Anonymous				0			1	5l4qS_C-Kg4aKu6WOVw77Q**	1374151691	1	25	1	5	2												15	1						1		2												1
R_BM9u5gUTHjn2tDX	Default Response Set	Anonymous				0			1	5l4qS_C-Kg7CEGzS2eQPsQ**	1416042100	1	63	1	5	1	2	3	2									8	1			1					3												2
R_248J7xbMejMQalu	Default Response Set	Anonymous				0			1	5l4qS_C-Kg4XjDpCfPuDOA**	1387741830	1	57	1	3	1	1	3										10	1							1	1												1
R_cO1ScOXRcvbUYoh	Default Response Set	Anonymous				0			1	5l4qS_C-Kg6hgWA5WOW0BQ**	1131859344	1	52	1	3	2												25	1							1	1												1
R_V52qYFHqibtxey5	Default Response Set	Anonymous				0			1	5l4qS_C-Kg5Nq7XJ0QTCog**	1304792074	1	37	1	5	1	1	4										5	1			1					1												4
R_VISIfgmnw203Sut	Default Response Set	Anonymous				0			1	5l4qS_C-Kg4C7f8e4g5kfw**	1440272382	1	27	1	3	1	2	2	3									600	1					1			2												4
R_3oAOe3k1uc5QWjy	Default Response Set	Anonymous				0			1	5l4qS_C-Kg4MCc8KwOm1JQ**	1303728081	1	34	1	4	2												7	1						1		6			1									3
R_2feu74SkFyOqtDG	Default Response Set	Anonymous				0			1	5l4qS_C-Kg6D2et6As9egw**	1381165952	1	67	1	5	2												6	1							1	3												2
R_1MKBzln6nY7obtB	Default Response Set	Anonymous				0			1	5l4qS_C-Kg7DcojyXSC5iA**	1413488338	1	55	1	5	2												50	1		1						1												1
R_2rHKWVsxLWdoknj	Default Response Set	Anonymous				0			1	5l4qS_C-Kg5dKG1pcfBw3Q**	1416806990	1	21	1	3	1	5	3	3	4	3	3						8	1		1						1												1
R_2pWvgNVl5Be2GRj	Default Response Set	Anonymous				0			1	5l4qS_C-Kg6Hm2vlLBljOA**	1431268533	1	57	1	4	1	2	4	4									50	1					1			3												2
R_XSQmJBFdmawuolr	Default Response Set	Anonymous				0			1	5l4qS_C-Kg4yVS_3qYksmg**	1331981229	1	61	1	5	2												10	1			1					3												2
R_1d5ZOaexTUJTumj	Default Response Set	Anonymous				0			1	5l4qS_C-Kg6e7FgwchCJRQ**	1399445206	1	62	1	4	2												15	1					1			2												2
R_2t9GvNX63WuzPJZ	Default Response Set	Anonymous				0			1	5l4qS_C-Kg61VzQZLMLC6Q**	1434271068	1	36	1	1	2												4	1					1			1												1
R_290UJYMYNNC3N6a	Default Response Set	Anonymous				0			1	5l4qS_C-Kg76tv3bdsf4PQ**	1111780667	1	38	1	5	2												9	1	1							1												1
R_0V38tK4qQzFL5PX	Default Response Set	Anonymous				0			1	5l4qS_C-Kg6N2qh8vNLZwA**	1438105458	1	35	1	3	1	1	3										100	1		1						13												4
R_32RVb765ILMoNpG	Default Response Set	Anonymous				0			1	5l4qS_C-Kg5Z4MorITQxEQ**	1390809276	1	19	1	1	2												4	1					1			3												1
R_2CPmpjdgCkrOIJd	Default Response Set	Anonymous				0			1	5l4qS_C-Kg4sSCOYbOF79A**	1391225357	1	27	1	4	2												2	1	1							13												2
R_2v60PTz8WtkPsmJ	Default Response Set	Anonymous				0			1	5l4qS_C-Kg5IpiP8Vu5gIQ**	1405420838	1	26	1	3	1	2	3	3									3	1		1						1												1
R_3CO7s9kkI1nagla	Default Response Set	Anonymous				0			1	5l4qS_C-Kg5P7RXNu61nGQ**	1106376472	1	55	1	5	2												15	1						1		1												1
R_2fdHCKickbKyOXE	Default Response Set	Anonymous				0			1	5l4qS_C-Kg6tNkRL2bRRMw**	1433577663	1	29	1	2													4	1					1			2												1
R_3oO5VtumN1bJ4Pi	Default Response Set	Anonymous				0			1	5l4qS_C-Kg59xI3x4EjXmQ**	1387149539	1	23	1	4	2												35	1							1	1												1
R_3lMOMmLVtiU66sA	Default Response Set	Anonymous				0			1	5l4qS_C-Kg5zQ09m-VN0pw**	1338104199	1	33	1	4	1	3	3	4	2								70	1		1						2												1
R_WoZ661SCqyMOwpz	Default Response Set	Anonymous				0			1	5l4qS_C-Kg5SVLpMKFqzVg**	1419095080	1	18	1	3	1	3	3	3	4								4	1					1			1												1
R_1JXVgzqkLuhYVTQ	Default Response Set	Anonymous				0			1	5l4qS_C-Kg7qhh-GYpq_bg**	1371052329	1	52	1	4	2												600	1					1			2												3
R_2OVZwQey7TcLdsQ	Default Response Set	Anonymous				0			1	5l4qS_C-Kg5pvcKeKrglYA**	1314903551	1	30	1	3	2												4	1						1		6					1							4
R_56I9gufYfEWR5Dz	Default Response Set	Anonymous				0			1	5l4qS_C-Kg7lWz8mMyRwXw**	1440302319	1	19	1	2	1	2	1	2									10	1					1			13												4
R_277jZjccCSjBerN	Default Response Set	Anonymous				0			1	5l4qS_C-Kg5PkZzpu0wNOA**	1320032611	1	27	1	2	1	2	2	2									2	1	1							1												1
R_1QN7YobgHFEoCqZ	Default Response Set	Anonymous				0			1	5l4qS_C-Kg4yrMp7WaPNuw**	1436419554	1	36	1	4	2												2	1						1		3												2
R_3NV7OdNPkglRVxR	Default Response Set	Anonymous				0			1	5l4qS_C-Kg7TTTJwgDTG5A**	1378287879	1	20	1	4	2												10	1						1		1												1
R_1mfxDDeTa3BZKpL	Default Response Set	Anonymous				0			1	5l4qS_C-Kg7ABQrlv6vTAw**	1380770792	1	45	1	2	1	1	2										60	1				1				2												1
R_1CIV4oGLSoOb6JL	Default Response Set	Anonymous				0			1	5l4qS_C-Kg5B_eNzXmD-Xg**	1342395752	1	34	1	3	2												5	1			1					4												2
R_12M5JpSXKIhRS4A	Default Response Set	Anonymous				0			1	5l4qS_C-Kg5r7MEpTskLyQ**	1298083268	1	28	1	5	1	1	5										100	1				1				1												1
R_24NNZEu4nsls9hA	Default Response Set	Anonymous				0			1	5l4qS_C-Kg6Qi0BWrPv2GQ**	1277811398	1	56	1	3	2												100	1						1		2												2
R_Z3jmjbvQrEpntdL	Default Response Set	Anonymous				0			1	5l4qS_C-Kg5iReUeiIXLEQ**	1074506781	1	42	1	5	2												15	1		1						3												1
R_O0Ee9FhvuM5ZcIx	Default Response Set	Anonymous				0			1	5l4qS_C-Kg7_ahyXNGdt2w**	1378140270	1	30	1	3	1	3	4	3	3								4	1							1	3												2
R_1E5OKOEIKhqbiqs	Default Response Set	Anonymous				0			1	5l4qS_C-Kg6DZWW_gk8djA**	1418450901	1	50	1	3	2												150	1				1				3												1
R_2an4xRSww6qlxbI	Default Response Set	Anonymous				0			1	5l4qS_C-Kg68xbeoSaBhLg**	1120817251	1	72	1	2	2												1	1	1							1												1
R_tSeD4lfZA1RYwxj	Default Response Set	Anonymous				0			1	5l4qS_C-Kg6E0k5lxgiE4w**	1264896881	1	58	1	2	2												5	1						1		3												1
R_273C6OOBsCdMiHP	Default Response Set	Anonymous				0			1	5l4qS_C-Kg4uiOI6VUa6ng**	1418840690	1	19	1	3	2												70	1	1							1												1
R_yvzOKAkmjrfNRjH	Default Response Set	Anonymous				0			1	5l4qS_C-Kg5Y5XQjjf6Ozg**	1435203671	1	25	1	4	1	1	4										60	1						1		6		1	1						1			3
R_3KJfct92Exj2Z2O	Default Response Set	Anonymous				0			1	5l4qS_C-Kg63G3lQ9uXxHw**	1436137086	1	29	1	4	2												50	1		1						6		1	1									3
R_3PhGuI36xO8aJy6	Default Response Set	Anonymous				0			1	5l4qS_C-Kg7bIlxdA7eP1Q**	1416555272	1	33	1	5	2												20	1					1			3												3
R_2R9WbdE1nj5DimT	Default Response Set	Anonymous				0			1	5l4qS_C-Kg4YgHmlYkU86g**	1419099598	1	47	1	4	2												4	1			1					13												4
R_2YzeSRKIUJU45Np	Default Response Set	Anonymous				0			1	5l4qS_C-Kg4N_x7gGkPi0g**	1358659754	1	29	1	3	2												15	1	1							2												1
R_9LlVhWqubGBr21z	Default Response Set	Anonymous				0			1	5l4qS_C-Kg6uwS0ziGL9tQ**	1369023042	1	25	1	3													12	1	1							2												3
R_3L604li2IUuH5Lw	Default Response Set	Anonymous				0			1	5l4qS_C-Kg5NxDDblRDFmw**	1079330525	1	55	1	4	2												4	1					1			1												1
R_2v0bj0QbOcdCHPG	Default Response Set	Anonymous				0			1	5l4qS_C-Kg6pwD4j64vTpw**	1389322526	1	44	1	3	1	4	2	3	2	3							4	1			1					3												1
R_3not21umMCvtzum	Default Response Set	Anonymous				0			1	5l4qS_C-Kg6QyUuE1R2ESA**	1437046965	1	43	1	4	2												30	1					1			6		1	1									2
R_RyRw1OouMNR0gc9	Default Response Set	Anonymous				0			1	5l4qS_C-Kg5RYMQ8JlYRSg**	1438894540	1	19	1	3	1	1	3										12	1							1	1												1
R_ermgSYqbMyi6hJ7	Default Response Set	Anonymous				0			1	5l4qS_C-Kg5quvFGuliIgg**	1379327782	1	32	1	3	1	3	3	2	2								100	1	1							2												2
R_2yd2zG691zePAnq	Default Response Set	Anonymous				0			1	5l4qS_C-Kg4LZzV3tEHOsw**	1269268488	1	53	1	2	1	2	2	3									3	1			1					1												1
R_2VxcmNputZWkUmV	Default Response Set	Anonymous				0			1	5l4qS_C-Kg6gy0qXsXhfmw**	1403820969	1	37	1	5	1	3	3	3	3								100	1	1							4												3
R_OJ88Ts18Jf4TUYh	Default Response Set	Anonymous				0			1	5l4qS_C-Kg627JHyfhyrnQ**	1370952130	1	23	1	3	1	2	3	4									250	1		1						4												2
R_SB0vo9poRCtNEFb	Default Response Set	Anonymous				0			1	5l4qS_C-Kg6cnY5ovM5uaQ**	1217277640	1	55	1	3	1	2	3										40	1	1							3												1
R_1HpNQIndq9HexMc	Default Response Set	Anonymous				0			1	5l4qS_C-Kg4qgwuuypfIUw**	1356803717	1	48	1	4	2												5	1							1	1												1
R_279UWtgG6A5WM6U	Default Response Set	Anonymous				0			1	5l4qS_C-Kg5qq3g8c4OchA**	1391191357	1	26	1	4	2												20	1			1					13												4
R_3nCUqlFKOqh9oNa	Default Response Set	Anonymous				0			1	5l4qS_C-Kg5igtNdMXdw5w**	1307530329	1	29	1	4	2												4	1							1	1												1
R_2TTcYENDlLJ0cE2	Default Response Set	Anonymous				0			1	5l4qS_C-Kg6GQGDo4a5Twg**	1411085771	1	37	1	5	2												20	1	1							4												1
R_2S6NDROBJDFyL3v	Default Response Set	Anonymous				0			1	5l4qS_C-Kg5UgNWXSAdRIA**	1165689686	1	50	1	1	2												1	1		1						6		1										3
R_PvNQwfzYBtKuGWt	Default Response Set	Anonymous				0			1	5l4qS_C-Kg5I6Ctoqh_paA**	1330874970	1	69	1	2	2												12	1		1						1												1
R_2v8KLt6iPWwzNrS	Default Response Set	Anonymous				0			1	5l4qS_C-Kg40w7FPGJJ2VA**	1440143266	1	19	1	3	2												5	1				1				2												3
R_2tx0q6yWI4MzM4D	Default Response Set	Anonymous				0			1	5l4qS_C-Kg7zwnr6MKOIyA**	1419235653	1	58	1	2	2												20	1					1			2												1
R_1LNcQH68LGmvrdf	Default Response Set	Anonymous				0			1	5l4qS_C-Kg4DA9PUAaxDDQ**	1410668143	1	25	1	5	2												20	1			1					13												2
R_3kEYZbRbPAgh2eU	Default Response Set	Anonymous				0			1	5l4qS_C-Kg6SG7Nj8npnoQ**	1437876065	1	38	1	5	2												20	1				1				6								1				3
R_xz8zZHvQR55NuDf	Default Response Set	Anonymous				0			1	5l4qS_C-Kg7dL69nDjkuVw**	1439919630	1	22	1	4	1	3	3	3	2								8	1				1				5	6											2
R_2ykFwywYrQDBtTP	Default Response Set	Anonymous				0			1	5l4qS_C-Kg60SPR7tnW9Yg**	1316816463	1	47	1	3	2												10	1			1					1												1
R_1lownhIrIzvGbFP	Default Response Set	Anonymous				0			1	5l4qS_C-Kg7d3sSAPQfpvQ**	1365839289	1	25	1	3	1	1	3										25	1			1					4												1
R_21bKSY9F5755ZGf	Default Response Set	Anonymous				0			1	5l4qS_C-Kg4g3acqJmbKGQ**	1371069874	1	59	1	2	1	1	2										2	1						1		13												2
R_eqRqYimg7wx2SZ3	Default Response Set	Anonymous				0			1	5l4qS_C-Kg7QRxksvdcWGQ**	1439960134	1	32	1	2	1	1	2										5	1	1							1												1
R_30cSs7FnuFDGdky	Default Response Set	Anonymous				0			1	5l4qS_C-Kg6KVwWIlc5Rwg**	1406319353	1	97	1	6	2												0	1						1		13												4
R_3PRYLsPFtA1osDE	Default Response Set	Anonymous				0			1	5l4qS_C-Kg4tWE9pZHtaFA**	1317216934	1	59	1	5	2												50	1							1	3												3
R_2qsLDlCKHIwUo4J	Default Response Set	Anonymous				0			1	5l4qS_C-Kg5RU8HscQkT7Q**	1440161978	1	44	1	3	2												9	1	1							2												2
R_3HOoJ2TI1teKqVX	Default Response Set	Anonymous				0			1	5l4qS_C-Kg4ZnEGcm81jGg**	1408502120	1	53	1	3	2												100	1	1							1												1
R_2aPIR47ApTUsocN	Default Response Set	Anonymous				0			1	5l4qS_C-Kg7CWcGaDoe2Ig**	1438122570	1	22	1	4	1	3	1	2	3								20	1				1				6			1		1				1			3
R_vwfBjdi0r55SAp3	Default Response Set	Anonymous				0			1	5l4qS_C-Kg4U6dy4wbM_Zg**	1415802156	1	37	1	4	1	2	4	4									10	1		1						4												2
R_2CjNT1JGQp9EO7p	Default Response Set	Anonymous				0			1	5l4qS_C-Kg7v64v4Ji_wvA**	1397183740	1	60	1	3	2												1	1				1				1												1
R_1C9r9HWuu9Nfrck	Default Response Set	Anonymous				0			1	5l4qS_C-Kg7a_WRDmE1pJA**	1432588142	1	33	1	4	1	2	4	4									20	1	1							2												2
R_12ajy643CxCSwlx	Default Response Set	Anonymous				0			1	5l4qS_C-Kg6b5cHmmgGPxQ**	1338266738	1	61	1	4	2												50	1				1				1												1
R_3lE8ebeyQIJU5Vn	Default Response Set	Anonymous				0			1	5l4qS_C-Kg5tQ0jO-WPYEg**	1419336111	1	27	1	4	1	1	3										25	1		1						2												2
R_1n8znSf27faWOxZ	Default Response Set	Anonymous				0			1	5l4qS_C-Kg7BWOqICUtXHg**	1345373053	1	34	1	3	1	5	4	4	4	4	4						90	1			1					6									1			3
R_3lE87ic5n5WAFoD	Default Response Set	Anonymous				0			1	5l4qS_C-Kg4M3A-jJKRCmw**	1431894990	1	24	1	2	1	2	2	2									100	1							1	1												1
R_21yWFfD4u8YpHw8	Default Response Set	Anonymous				0			1	5l4qS_C-Kg7W2cinA77K7w**	1376984189	1	29	1	4	1	1	4										3	1						1		1												1
R_3rU5F9SW7de8SbL	Default Response Set	Anonymous				0			1	5l4qS_C-Kg69ivTrf_fW1A**	1383115501	1	24	1	4	1	2	3	2									30	1	1							2												1
R_2DZCIAP7Rsm4JiH	Default Response Set	Anonymous				0			1	5l4qS_C-Kg5pXZNCzH6rDg**	1417408534	1	21	1	3	1	2	3	3									100	1			1					2												2
R_22nnyq6nZPYfywC	Default Response Set	Anonymous				0			1	5l4qS_C-Kg4lMR2dLv8rjg**	1306162535	1	41	1	1	1	2	2	3									8	1				1				2												2
R_3Oc7zRBncL0MEiH	Default Response Set	Anonymous				0			1	5l4qS_C-Kg4_pnjaSLUz-Q**	1355050155	1	38	1	3	2												5	1					1			6		1			1				1	1	don't trust it	3
R_30e4R5IbDy6MlRA	Default Response Set	Anonymous				0			1	5l4qS_C-Kg5XkhFlFPt0PA**	1312426909	1	48	1	4	2												5	1				1				13												4
R_2R9u1LQN4Rd8ODx	Default Response Set	Anonymous				0			1	5l4qS_C-Kg6jLPVKmQgU5Q**	1332912492	1	61	1	5	1	1	5										999	1							1	13												4
R_8oUnMsHMKFKjZjH	Default Response Set	Anonymous				0			1	5l4qS_C-Kg4PXqEhXjOT5g**	1403169754	1	59	1	2	1	2	2	2									15	1		1						1												1
R_xl2OCUpIwa0KYFP	Default Response Set	Anonymous				0			1	5l4qS_C-Kg6_uyUyAzzWVQ**	1384750303	1	26	1	2	1	5	3	3	2	2	3						50	1			1					13												4
R_26kYDsFuJJI6SWq	Default Response Set	Anonymous				0			1	5l4qS_C-Kg4tGCuOuYNuUg**	1376577119	1	31	1	3	2												50	1						1		1												1
R_1LBbO0nsc7ExvZa	Default Response Set	Anonymous				0			1	5l4qS_C-Kg47UzunEEaVfg**	1317043550	1	22	1	4	1	5	4	3	4	2	2						3	1		1						3												1
R_1nUBeLclOjsQFXS	Default Response Set	Anonymous				0			1	5l4qS_C-Kg68xi0kVh0vQw**	1396231397	1	22	1	2	2												4	1		1						3												2
R_XQVlj0m6dHmKZaN	Default Response Set	Anonymous				0			1	5l4qS_C-Kg7dIfIaV8E8BA**	1415381859	1	58	1	5	2												70	1		1						2												2
R_2SIz2dRtliZuN3e	Default Response Set	Anonymous				0			1	5l4qS_C-Kg6psBR9XF6h5w**	1296939992	1	42	1	2	2												4	1		1						2												1
R_1guWz6UWsdRkOgZ	Default Response Set	Anonymous				0			1	5l4qS_C-Kg6TFfRr3eWXLg**	1403123651	1	24	1	1	2												5	1							1	1												4
R_3iVUvwOZ3KbhxFB	Default Response Set	Anonymous				0			1	5l4qS_C-Kg6y7Fft9dRx8w**	1131904513	1	55	1	2	2												15	1		1						1												1
R_9nR6phrypFL1AnT	Default Response Set	Anonymous				0			1	5l4qS_C-Kg4t7lkeVEU0fw**	1382807462	1	26	1	3	1	1	3										14	1		1						1												1
R_bjfqmNzQDUpn5rH	Default Response Set	Anonymous				0			1	5l4qS_C-Kg4VsPH495p0Yg**	1419098993	1	30	1	5	1	1	4										100	1		1						3												2
R_12KpuCMHpgs1Oav	Default Response Set	Anonymous				0			1	5l4qS_C-Kg6ktCFJnBTp6Q**	1342685879	1	31	1	3	1	1	3										30	1							1	1												1
R_29b2EWEMLYYgICK	Default Response Set	Anonymous				0			1	5l4qS_C-Kg5YKnbI4N2Z-w**	1267986557	1	21	1	3	1	3	2	3	2								7	1						1		6			1									3
R_2tJyiq103UHPhpd	Default Response Set	Anonymous				0			1	5l4qS_C-Kg49NpUoY0FFMg**	1384322778	1	28	1	2	2												5	1					1			2												1
R_1IgDqwPPgKazi0H	Default Response Set	Anonymous				0			1	5l4qS_C-Kg7h7joaqcUysA**	1207903323	1	64	1	2	1	1	2										10	1						1		13												4
R_ZxlS1jwM59xmItH	Default Response Set	Anonymous				0			1	5l4qS_C-Kg7LEwpxWAWWOw**	1321959720	1	46	1	1	2												1	1			1					2												2
R_2rpXEfOmS4UJ24v	Default Response Set	Anonymous				0			1	5l4qS_C-Kg4F9--3_Eu0ng**	1406965351	1	31	1	3	2												80	1		1						2												2
R_24MIcWdP1wvbRMF	Default Response Set	Anonymous				0			1	5l4qS_C-Kg4dqqTQkG96FA**	1439090114	1	30	1	1	1	1	1										1	1				1				1												1
R_1NmQwv3VRcwtTIN	Default Response Set	Anonymous				0			1	5l4qS_C-Kg7MwZlMCThSKw**	1074598209	1	38	1	3	2												100	1							1	4												2
R_ulHo0ubtAK4yAg1	Default Response Set	Anonymous				0			1	5l4qS_C-Kg7c_liVrxj-Xw**	1419776378	1	42	1	5	2												5	1	1							13												4
R_3iCHrHz68LmD4tr	Default Response Set	Anonymous				0			1	5l4qS_C-Kg6MLKdKaJ664A**	1380582924	1	35	1	4	1	2	3	4									100	1							1	1												2
R_25t1FRvBDkmob2u	Default Response Set	Anonymous				0			1	5l4qS_C-Kg53Gj8A2NOAjQ**	1107526229	1	40	1	3	2												40	1							1	1												1
R_1n6XSBJ3ks2Lx9L	Default Response Set	Anonymous				0			1	5l4qS_C-Kg6DVLQ9FsY46g**	1417895754	1	19	1	2													5	1	1							3												1
R_2bNUZk55cABfVdr	Default Response Set	Anonymous				0			1	5l4qS_C-Kg7RrffgTvJvbA**	1361281120	1	30	1	2	1	3	1	2	1								2	1							1	1												1
R_1In1Dl1mUoMo6o6	Default Response Set	Anonymous				0			1	5l4qS_C-Kg4mjqoGz9W25g**	1434148584	1	37	1	1													11	1						1		13												4
R_3ESGeAyZXJmrqQ6	Default Response Set	Anonymous				0			1	5l4qS_C-Kg432JxkXYOkOg**	1431535110	1	35	1	4	2												15	1				1				1												1
R_2s7LWXTjBP3RTxP	Default Response Set	Anonymous				0			1	5l4qS_C-Kg4L7yZhs14Z4Q**	1321447816	1	33	1	3	2												5	1	1							13												1
R_2dnIIGt8lQBgIxq	Default Response Set	Anonymous				0			1	5l4qS_C-Kg7WQ9dLJNieYQ**	1308183922	1	33	1	3	2												10	1			1					3												2
R_2BquhPAa7QlbYhq	Default Response Set	Anonymous				0			1	5l4qS_C-Kg7dxGpUd8gjsw**	1435241761	1	37	1	3													40	1			1					3												2
R_25vaZEaKetOYNyD	Default Response Set	Anonymous				0			1	5l4qS_C-Kg5YvqljGVOVFg**	1433029399	1	67	1	2	1	3	3	2	2								50	1	1							1												1
R_3pt0LbYwqnvBipT	Default Response Set	Anonymous				0			1	5l4qS_C-Kg6hKDsEfp-l9w**	1439804989	1	19	1	3	2												6	1						1		1												1
R_3lSwJTJ3aRaKcoq	Default Response Set	Anonymous				0			1	5l4qS_C-Kg6zM-9HuYc-9Q**	1390038689	1	55	1	3	1	1	3										5	1							1	2												2
R_1JFyQFRVkgT7J8B	Default Response Set	Anonymous				0			1	5l4qS_C-Kg4D8j317isfBg**	1148386833	1	36	1	3	2												3	1				1				1												4
R_2PohDzIXjzE7T1m	Default Response Set	Anonymous				0			1	5l4qS_C-Kg7P63f7FfIZuw**	1439957518	1	34	1	3	2												30	1			1					2												2
R_1I6tUh89rEqAU62	Default Response Set	Anonymous				0			1	5l4qS_C-Kg7s96xgJdp5Yg**	1408936873	1	32	1	4	1	2	3	3									4	1							1	1												1
R_BFc8vPIGfD9lGNj	Default Response Set	Anonymous				0			1	5l4qS_C-Kg6AhdjGP5DdkQ**	1132727755	1	72	1	3	2												2	1			1					6										1	THERE HAS TO BE A VERY SERIOUS REASON FOR ME TO EVEN CONSIDER GETTING VACCINATED	3
R_Q9uUO07yNOzhshH	Default Response Set	Anonymous				0			1	5l4qS_C-Kg6vThPI5ihR_w**	1344600587	1	34	1	3	1	1	3										150	1					1			1												1
R_UnY0yj1pg45Tbrj	Default Response Set	Anonymous				0			1	5l4qS_C-Kg43x1q_Le4uSw**	1079209574	1	61	1	3	2												2	1				1				6			1						1			3
R_2U5xrLQwjt7ib62	Default Response Set	Anonymous				0			1	5l4qS_C-Kg5HLNDwpISvjQ**	1254283560	1	40	1	5	1	1	5										3	1	1							3												4
R_Cl6o6N0kLOpChWN	Default Response Set	Anonymous				0			1	5l4qS_C-Kg5Lba2_H3okKA**	1389147083	1	51	1	3	1	3	3	3	3								30	1		1						1												1
R_sb4LOVZOYiWcSzf	Default Response Set	Anonymous				0			1	5l4qS_C-Kg5zeo8N9iVI4g**	1434962377	1	41	1	1	1	1	2										10	1	1							13												2
R_3IPEtWPmpraFul5	Default Response Set	Anonymous				0			1	5l4qS_C-Kg4uiHVRQrFtCg**	1439004074	1	22	1	2	1	2	2	2									40	1	1							6		1										3
R_21vxY24YrSfLj7Z	Default Response Set	Anonymous				0			1	5l4qS_C-Kg6oWWNvmXoblQ**	1432748023	1	30	1	2	1	2	3	4									10	1						1		1												1
R_sofPf07EfPwX8vT	Default Response Set	Anonymous				0			1	5l4qS_C-Kg7ZcUKJBccjtQ**	1079503620	1	59	1	3	1	2	3	4									10	1					1			2												2
R_2bHiY6boXflRFm1	Default Response Set	Anonymous				0			1	5l4qS_C-Kg7j-XgINf2vVw**	1403163632	1	41	1	5	1	1	5										15	1		1						4												2
R_3nx5oHQiDRK9ula	Default Response Set	Anonymous				0			1	5l4qS_C-Kg4Mkv2JLD3JBQ**	1211794607	1	31	1	5	2												5	1	1							6				1								3
R_tKyWSFsQBOBFGff	Default Response Set	Anonymous				0			1	5l4qS_C-Kg4JXQ38eFDj1g**	1398507117	1	36	1	4	1	6	3	2	4	1	4	2					9	1			1					2												2
R_1ml7r4HYMj7pGSG	Default Response Set	Anonymous				0			1	5l4qS_C-Kg730K8Z7yw0vQ**	1410608219	1	25	1	4	2												15	1				1				13												1
R_2PvYgj3idYNqX09	Default Response Set	Anonymous				0			1	5l4qS_C-Kg5VXbWqvtujpQ**	1421183868	1	19	1	3	1	2	2	3									10,000	1				1				2												2
R_3dVWgsGmvG57uEs	Default Response Set	Anonymous				0			1	5l4qS_C-Kg4QmzpX2mgM4w**	1432944614	1	19	1	1	1	2	2	2									7	1							1	1												1
R_31EnHrt8bvTbNDh	Default Response Set	Anonymous				0			1	5l4qS_C-Kg4eOiXnBHHKEw**	1084941209	1	85	1	3	2												3	1			1					1												1
R_2tfKM8ksKHATJB6	Default Response Set	Anonymous				0			1	5l4qS_C-Kg42bZvpCCaZmA**	1087890481	1	33	1	3	1	1											8	1			1					4												2
R_30bEr930bdfMrns	Default Response Set	Anonymous				0			1	5l4qS_C-Kg68dTcvzrZwgw**	1439823891	1	34	1	4	1	1	5										30	1					1			1												1
R_3htoMRqvc4URLlO	Default Response Set	Anonymous				0			1	5l4qS_C-Kg5trDMTesftdQ**	1404353113	1	42	1	5	2												20	1				1				3												2
R_1lxDzF5VkTK7Tfe	Default Response Set	Anonymous				0			1	5l4qS_C-Kg5kuWrj6LSSFw**	1164915222	1	53	1	4	2												4	1		1						1												1
R_2uwaKs2U5E3NDbp	Default Response Set	Anonymous				0			1	5l4qS_C-Kg5SOVD0mDi_Iw**	1438668995	1	25	1	2	1	1	5										15	1				1				4												4
R_2xFTuLOOAynSbjq	Default Response Set	Anonymous				0			1	5l4qS_C-Kg6XlmdnnFIsMg**	1435205118	1	30	1	5	2												2	1				1				3												1
R_3fqpTNqLHNirKl1	Default Response Set	Anonymous				0			1	5l4qS_C-Kg6kSacSk2FmhA**	1399748072	1	35	1	3	2												3	1							1	3												1
R_10MGDaZxshWt2Nf	Default Response Set	Anonymous				0			1	5l4qS_C-Kg6FPPKpkgcNfQ**	1436386230	1	42	1	3	2												80	1	1							6				1								2
R_0vs5VGatdC7vlvj	Default Response Set	Anonymous				0			1	5l4qS_C-Kg4JvFOPIl3zMw**	1315838412	1	32	1	3	2												50	1				1				6									1			3
R_2Y9BDYOrWzOGIdP	Default Response Set	Anonymous				0			1	5l4qS_C-Kg6-xsEBqv2aIg**	1330585647	1	70	1	3	2												12	1			1					6						1						3
R_2znzc2LO8YSNQnG	Default Response Set	Anonymous				0			1	5l4qS_C-Kg7gFy5N3yKBCQ**	1110905864	1	54	1	5	1	2	3	3									4	1						1		1												1
R_0j3CYIXN60Wpp0B	Default Response Set	Anonymous				0			1	5l4qS_C-Kg4SfJMaJtPG0Q**	1412756038	1	29	1	2	2												30	1		1						3												2
R_1QAX9nT3rvgKxVe	Default Response Set	Anonymous				0			1	5l4qS_C-Kg53BKoJsmaOxA**	1378127477	1	52	1	3	2												75	1					1			6		1										3
R_1ghFcie5gf1teTe	Default Response Set	Anonymous				0			1	5l4qS_C-Kg6ROFFSvYLywg**	1415025844	1	63	1	5	2												5	1	1							2												2
R_2pLgIRIp0FjHNpk	Default Response Set	Anonymous				0			1	5l4qS_C-Kg5cbaMbtVFwDQ**	1350549354	1	25	1	3	2												5	1		1						3												1
R_1drXkgAt3VHZG6q	Default Response Set	Anonymous				0			1	5l4qS_C-Kg5fpppp_ZqnzA**	1421151805	1	26	1	2	1	2	2	1									5	1							1	4												1
R_3h9hABJk8PSU11g	Default Response Set	Anonymous				0			1	5l4qS_C-Kg7QBbQtg5vDAg**	1131944393	1	34	1	3	1	3	4	3	3								15	1						1		1												1
R_3nMg0ttWrEpmGPh	Default Response Set	Anonymous				0			1	5l4qS_C-Kg5l68bLA5eKSA**	1440038857	1	43	1	4	2												8	1	1							1												1
R_1JKIYiBGIY1sU2q	Default Response Set	Anonymous				0			1	5l4qS_C-Kg4octAoJkOZKA**	1402789430	1	29	1	5	1	6	5	5	5	5	5	5					999	1				1				4												1
R_bC5zT1FcFIFqh2x	Default Response Set	Anonymous				0			1	5l4qS_C-Kg4_sbjaDTxWAg**	1131922951	1	25	1	3	2												25	1			1					1												2
R_qUhvDZLnylLfkpH	Default Response Set	Anonymous				0			1	5l4qS_C-Kg701tJwRztl6w**	1440278527	1	25	1	3	2												10	1						1		1												1
R_1LoZJBlS3k5QvIY	Default Response Set	Anonymous				0			1	5l4qS_C-Kg72uBJ9e_COhA**	1133714411	1	72	1	2	2												3	1						1		1												1
R_XIeQKXkF00Iu1kR	Default Response Set	Anonymous				0			1	5l4qS_C-Kg6AMxelBmr78w**	1376001021	1	35	1	2	2												0	1	1							1												1
R_28J6YcL13VIffRo	Default Response Set	Anonymous				0			1	5l4qS_C-Kg64Ic57mT6AKg**	1413049653	1		1	4	2												35	1							1	2												1
R_3NLqbscKhIJJGyP	Default Response Set	Anonymous				0			1	5l4qS_C-Kg4OXRXHqPW9Rw**	1431369864	1	33	1	4	1	5	4	4	4	4	4						121	1							1	4												2
R_1M6BbwILRzN5GcR	Default Response Set	Anonymous				0			1	5l4qS_C-Kg459_sbdlSIhA**	1436413616	1	54	1	3	1	4	2	2	2	3							25	1					1			2												1
R_puDFifrQdVKaOZz	Default Response Set	Anonymous				0			1	5l4qS_C-Kg51avNNzFan4Q**	1301635844	1	41	1	5	1	5	5	5	5	5	5						12	1							1	4												3
R_2fm8D1TUZDMyigX	Default Response Set	Anonymous				0			1	5l4qS_C-Kg43EOaCG_LOpA**	1179553853	1	31	1	3	1	3	5	4	4								6	1	1							6		1	1			1						3
R_emP7D1ViK0tF8xX	Default Response Set	Anonymous				0			1	5l4qS_C-Kg6c40LBouS9Og**	1393397343	1	30	1	2	1	2	2	5									20	1							1	13												4
R_1IQJ6GMj5PMyeht	Default Response Set	Anonymous				0			1	5l4qS_C-Kg5pKy6rCtYHLQ**	1398081794	1	38	1	2	2												90	1				1				1												1
R_3Mm3pBCTk4ntd87	Default Response Set	Anonymous				0			1	5l4qS_C-Kg7IWSXXGQ7yVg**	1438865762	1	22	1	5	1	2	5	3									10	1						1		2												2
R_vprWh9KxknnSYkV	Default Response Set	Anonymous				0			1	5l4qS_C-Kg6rvUsPkCMptQ**	1434115918	1	19	1	3	2												27	1				1				1												1
R_2B3XDDZAgn7RMtS	Default Response Set	Anonymous				0			1	5l4qS_C-Kg5-y6VYHvUSDA**	1328585913	1	35	1	2	2												2	1			1					3												2
R_1GUEV3PjyVkWNx4	Default Response Set	Anonymous				0			1	5l4qS_C-Kg7xYsmu2gjscA**	1404085035	1	27	1	2	1	2	2	2									10	1						1		1												1
R_rlkV8l4btZj0W4N	Default Response Set	Anonymous				0			1	5l4qS_C-Kg71HqrWKza4BA**	1419854949	1	44	1	4	1	4	4	5	4	4							100	1					1			1												1
R_1d19lwjtds0hASc	Default Response Set	Anonymous				0			1	5l4qS_C-Kg7WoQMFpVpfdA**	1384380824	1	37	1	3	1	1	3										50	1	1							1												1
R_aghCJldlnz1XowF	Default Response Set	Anonymous				0			1	5l4qS_C-Kg6xlqY6S01pBA**	1312426281	1	38	1	5	1	2	5	5									2	1					1			1												1
R_UQrDCsKtk7xefkd	Default Response Set	Anonymous				0			1	5l4qS_C-Kg4HEWVW7cJJvA**	1436353680	1	25	1	5	2												999	1					1			4												2
R_yxB8T5y2XJ4nczf	Default Response Set	Anonymous				0			1	5l4qS_C-Kg7nBf0v1KhIrw**	1408292116	1	18	1	2	1	2	2	2									3	1						1		1												1
R_2TGX8BNk2etWyFy	Default Response Set	Anonymous				0			1	5l4qS_C-Kg6PLFPott1-PQ**	1369120530	1	28	1	5	2												50	1					1			4												2
R_3KCsQ8vQWmZlAnA	Default Response Set	Anonymous				0			1	5l4qS_C-Kg6v7L5Dp4yMUQ**	1308023701	1	25	1	4	2												23	1						1		4												2
R_3ehjf9pl7guf0gi	Default Response Set	Anonymous				0			1	5l4qS_C-Kg7RYwecUwdbgw**	1265796055	1	52	1	1	2												2	1						1		1												1
R_pF7KajrMflZPFPb	Default Response Set	Anonymous				0			1	5l4qS_C-Kg6NAWDMWbPjZA**	1079913383	1	40	1	5	1	5	3	3	3	3							50	1				1				1												1
R_5jvfEawtv1TGCTT	Default Response Set	Anonymous				0			1	5l4qS_C-Kg6xsm4SbXiKmQ**	1379045866	1	40	1	4	2												25	1	1							1												1
R_BJnfF6mOzKXfoAh	Default Response Set	Anonymous				0			1	5l4qS_C-Kg6TbGhqda7B1A**	1308513490	1	33	1	2	1	1	2										3	1			1					6									1			3
R_1eOARX0YSNCEBR2	Default Response Set	Anonymous				0			1	5l4qS_C-Kg4PHRHk_rTDiA**	1131959230	1	57	1	2	2												20	1				1				1												1
R_1NUK3RjbjpXC133	Default Response Set	Anonymous				0			1	5l4qS_C-Kg5FGVXWEKgWmw**	1437855950	1	33	1	4	1	2	3	3									50	1						1		1												1
R_a5x3HTJUozoOY7L	Default Response Set	Anonymous				0			1	5l4qS_C-Kg5JN3sUwzKHqg**	1435356299	1	42	1	2	1	1	3										20	1			1					2												4
R_qOpRM0iXFOmkm7n	Default Response Set	Anonymous				0			1	5l4qS_C-Kg51eBaykkGBAw**	1439220259	1	52	1	5	2												6	1	1							6		1	1	1								3
R_12KNmXgJRfE2iMV	Default Response Set	Anonymous				0			1	5l4qS_C-Kg5ML_t8jcn84Q**	1437810467	1	25	1	3	2												10	1							1	6					1							3
R_3J4LacSaeqxlaQ0	Default Response Set	Anonymous				0			1	5l4qS_C-Kg43gMD7KWsiAw**	1261777158	1	26	1	3	1	1	3										1	1			1					1												4
R_1kRMjP1m3mzyA17	Default Response Set	Anonymous				0			1	5l4qS_C-Kg4CBcGCrTpICg**	1421035048	1	40	1	2	1	2	1	1									10	1		1						3												3
R_31QxxzfHTMw3DNx	Default Response Set	Anonymous				0			1	5l4qS_C-Kg4-8nBJlR4LhA**	1131563224	1	54	1	4	2												5	1			1					2												2
R_1Cx8ilx7rX4Tso2	Default Response Set	Anonymous				0			1	5l4qS_C-Kg7BDoz8zK7yeg**	1379592517	1	36	1	1	1	10	1	1	1	1	1	1	1	1	1	1	3	1							1	1												1
R_210MVm6aD9tIkhs	Default Response Set	Anonymous				0			1	5l4qS_C-Kg6c9CkNFLGwAw**	1275882434	1	58	1	2	2												5	1						1		1												1
R_296ylWj9suJua3E	Default Response Set	Anonymous				0			1	5l4qS_C-Kg7UaMVQ5eTIRA**	1372485307	1	23	1	5	1	1	5										20	1						1		4												2
R_3PaAL0N8YxgH7KA	Default Response Set	Anonymous				0			1	5l4qS_C-Kg7ld4o4nOMm4w**	1340537954	1	34	1	5	1	3	5	5	5								34	1				1				3												1
R_vBQ0Nb5VxEZuxdn	Default Response Set	Anonymous				0			1	5l4qS_C-Kg7kbtmDa4kbGA**	1307948776	1	68	1	2	2												10	1	1							6										1	Too many Allergies to medications and too many reactions to different things..	4
R_2E0oTCvIudcTGQM	Default Response Set	Anonymous				0			1	5l4qS_C-Kg6790Pm-nylcg**	1439891261	1	45	1	4	2												100	1					1			6		1										3
R_3QF8xZ3FnnhaQtw	Default Response Set	Anonymous				0			1	5l4qS_C-Kg6daXzKz2hh2g**	1080697603	1	57	1	3	2												12	1	1							13												4
R_11hnQWdpogrjQiw	Default Response Set	Anonymous				0			1	5l4qS_C-Kg74bZ7RFiWJtg**	1310488621	1	36	1	2	2												15	1						1		2												2
R_2xXcoQu5C8Kn3gi	Default Response Set	Anonymous				0			1	5l4qS_C-Kg67RlUPVjsfwQ**	1073850501	1	32	1	5	1	2	3	3									50	1						1		1												1
R_1o5AVuesRc22xP5	Default Response Set	Anonymous				0			1	5l4qS_C-Kg7E_aN7p3ekOA**	1109677730	1	67	1	3	2												35	1						1		1												1
R_294jeVLDRJz4Rmg	Default Response Set	Anonymous				0			1	5l4qS_C-Kg5J0sGd0aKxNQ**	1440299261	1	22	1	2	1	2	3	2									30	1						1		1												1
R_1FwyJrOA2peO1Ut	Default Response Set	Anonymous				0			1	5l4qS_C-Kg5b3Qng7Mc1Dw**	1398417957	1	34	1	4	1	4	3	4	4	2							2	1				1				4												4
R_28U1ismXUGLYgkW	Default Response Set	Anonymous				0			1	5l4qS_C-Kg4VWh_WIfAmjw**	1403080598	1	42	1	2	1	2	2	3									10	1					1			3												3
R_1K6L5fZOyaHO8Sv	Default Response Set	Anonymous				0			1	5l4qS_C-Kg6BRORn-MWTxw**	1368433129	1	19	1	5	2												2	1				1				4												1
R_3EW6oxByQEyUlmm	Default Response Set	Anonymous				0			1	5l4qS_C-Kg4WAgWPCmNTOA**	1384294237	1	46	1	5	1	1	5										5	1		1						6			1									4
R_1g2zdaGzbxH2G1S	Default Response Set	Anonymous				0			1	5l4qS_C-Kg4vt2rySqabBw**	1415776474	1	31	1	2	1	1	3										30	1		1						1												1
R_3Ic1w98CZHsUKsW	Default Response Set	Anonymous				0			1	5l4qS_C-Kg7D246KpLTk1g**	1281040651	1	32	1	6	2												50	1			1					13												4
R_vUG7bSNQn2jcIdX	Default Response Set	Anonymous				0			1	5l4qS_C-Kg44wTEtZdEaUg**	1436632686	1	38	1	5	2												15	1					1			4												2
R_3hn27tnxuHMFUbr	Default Response Set	Anonymous				0			1	5l4qS_C-Kg4uH9HeS8tfgg**	1408961842	1	31	1	3	2												50	1	1							1												1
R_3fZ7C6ZQBVXP0UJ	Default Response Set	Anonymous				0			1	5l4qS_C-Kg7QcsrtWYFfNw**	1113870032	1	49	1	5	2												1	1	1							13												4
R_26lp0oxPMIzBQEy	Default Response Set	Anonymous				0			1	5l4qS_C-Kg6L2_QPGJwrWA**	1434639088	1	48	1	4	1	3	4	2	3								8	1	1							2												1
R_2WJ4tPk2XcVXinq	Default Response Set	Anonymous				0			1	5l4qS_C-Kg4h4HUl02qTfw**	1215649298	1	73	1	2	2												2	1		1						13												2
R_2YAqoUFKXQQ6JnR	Default Response Set	Anonymous				0			1	5l4qS_C-Kg5t7b3xMhmZIA**	1437886059	1	26	1	3	1	4	5	4	2	4							45	1				1				3												1
R_1FmJP4fn5Fq6Lxy	Default Response Set	Anonymous				0			1	5l4qS_C-Kg6bibIKxFSMVw**	1409082687	1	21	1	3	1	1	3										3	1				1				1												1
R_1jqutGwwWl9xADv	Default Response Set	Anonymous				0			1	5l4qS_C-Kg7Q2Etu2VwBWw**	1376056698	1	23	1	3	2												5	1			1					1												4
R_u48chV1QZzCQjuN	Default Response Set	Anonymous				0			1	5l4qS_C-Kg49z1Hx7ca3jQ**	1325211555	1	20	1	2													5	1				1				3												1
R_3fMB1o3ktjHq4VB	Default Response Set	Anonymous				0			1	5l4qS_C-Kg7dvtgULG_GjA**	1431423186	1	31	1	5	2												20	1					1			4												1
R_2uCy3qCgEKhLxa3	Default Response Set	Anonymous				0			1	5l4qS_C-Kg75L-8qz9xEeA**	1327455224	1	21	1	3	2												15	1			1					1												1
R_1OV4FDG3pXOckGv	Default Response Set	Anonymous				0			1	5l4qS_C-Kg7_p7CNKyuhsw**	1419357164	1	27	1	5	1	5	5	3	4	2	4						9	1	1							1												1
R_9obtVl11ckYDq1P	Default Response Set	Anonymous				0			1	5l4qS_C-Kg6mEcaRagCtew**	1440082264	1	25	1	3	2												10	1	1							3												1
R_1QKn5ZYFceCMdkU	Default Response Set	Anonymous				0			1	5l4qS_C-Kg4XMSx8K6r8cQ**	1389206500	1	39	1	3	1	3	2	3	4								80	1	1							1												1
R_3EJTA7J2yRVydXn	Default Response Set	Anonymous				0			1	5l4qS_C-Kg6ybRZR2H1gMw**	1345728742	1	75	1	3	1	1	3										7	1	1							2												1
R_2sSZi8KQrRRGTr3	Default Response Set	Anonymous				0			1	5l4qS_C-Kg5ZimZvoBV00w**	1434407689	1	49	1	6	2												9	1		1						6		1										4
R_OHhyyCaHh6fk9EZ	Default Response Set	Anonymous				0			1	5l4qS_C-Kg6BtimFUMMuEw**	1285396054	1	24	1	3	2												20	1	1							4												2
R_1mqIktO5ArzS6D4	Default Response Set	Anonymous				0			1	5l4qS_C-Kg4QxCH70luXlw**	1435989232	1	63	1	3	2												4	1				1				1												1
R_x0mHscf2cwWYQ7v	Default Response Set	Anonymous				0			1	5l4qS_C-Kg5qXN2WkVlS5g**	1287472287	1	40	1	3	2												15	1							1	1												1
R_2xSqlfx1q6324ZX	Default Response Set	Anonymous				0			1	5l4qS_C-Kg5KKZ6i-v8HiA**	1439244193	1	50	1	4	1	2	3	3									5	1	1							1												1
R_2VDzweo3d3akcKU	Default Response Set	Anonymous				0			1	5l4qS_C-Kg5Oc1EtE2Gf0g**	1433301029	1	40	1	4	2												7	1						1		1												1
R_2whOJhIUklFZueh	Default Response Set	Anonymous				0			1	5l4qS_C-Kg4z9GhH9L2_JQ**	1369131557	1	35	1	5	2												2	1	1							13												4
R_2arTioeo7b2c57n	Default Response Set	Anonymous				0			1	5l4qS_C-Kg5xGoXFITlH4g**	1272960103	1	30	1	3	1	3	4	3	5								5	1	1							1												1
R_2QgFCEewQxKp3PQ	Default Response Set	Anonymous				0			1	5l4qS_C-Kg4CI7JeOGnbuA**	1438826421	1	21	1	5	1	3	5	5	5								99	1						1		1												1
R_2OSH56kvFhjy44s	Default Response Set	Anonymous				0			1	5l4qS_C-Kg65ml-SPLjr4Q**	1352267493	1	56	1	2	2												10	1						1		13												4
R_22Ex624FxLq1Gwc	Default Response Set	Anonymous				0			1	5l4qS_C-Kg76bqFgt4zt_g**	1417528900	1	52	1	2	2												70	1	1							6									1			3
R_1PYORco6cLouFY0	Default Response Set	Anonymous				0			1	5l4qS_C-Kg4lGbvIJCLSEQ**	1364438468	1	57	1	1	1	2	2	2									10	1					1			6			1									3
R_QnMwYpxMnIlmj97	Default Response Set	Anonymous				0			1	5l4qS_C-Kg4QRtz0m4X-1Q**	1385103283	1	22	1	4	1	1	4										20	1		1						1												1
R_ZBKcCNcNiGFKeKB	Default Response Set	Anonymous				0			1	5l4qS_C-Kg66k2b1LTzXmQ**	1438252052	1	36	1	2	2												8	1			1					2												1
R_T0q4pUP7qwc2CFH	Default Response Set	Anonymous				0			1	5l4qS_C-Kg5qFxQmjLNFvg**	1418323288	1	63	1	5	1	1	4										4	1	1							1												1
R_1JVKzQkNjmbyJEC	Default Response Set	Anonymous				0			1	5l4qS_C-Kg6dnFKmCp7taw**	1436367613	1	25	1	3	1	2	2	2									50	1					1			4												1
R_2XikO40MOqfZlcL	Default Response Set	Anonymous				0			1	5l4qS_C-Kg6NaCOud6Hbdg**	1415805519	1	46	1	4	1	1	3										20	1				1				6										1	Refuse to inject myself with a dead virus	3
R_1QAsDvsrRTV1Gfh	Default Response Set	Anonymous				0			1	5l4qS_C-Kg5pzN2ej8br_Q**	1402185584	1	59	1	2	1	1	2										10	1		1						2												2
R_XzIL77a9Ti8fVTz	Default Response Set	Anonymous				0			1	5l4qS_C-Kg7tN72UfeJqlg**	1278385847	1	55	1	3	2												20	1					1			1												1
R_2DS6wKEeBqQbnDu	Default Response Set	Anonymous				0			1	5l4qS_C-Kg7P61FrnrW8PA**	1436606629	1	20	1	3	1	3	3	3	3								40	1		1						4												4
R_2P54aUeahdHi5Od	Default Response Set	Anonymous				0			1	5l4qS_C-Kg6ujOfMNlnIJA**	1132048838	1	37	1	4	2												10	1					1			3												2
R_7U1zHmT1wiAi1Xz	Default Response Set	Anonymous				0			1	5l4qS_C-Kg7axZmgzrD60A**	1349025112	1	31	1	5	1	10	3	4	3	5	2	2	3	3	4	2	6	1					1			4												1
R_11ZbUzjkfzLYPc2	Default Response Set	Anonymous				0			1	5l4qS_C-Kg5M3JmE5OE06A**	1438925765	1	30	1	2	1	2	2	3									80	1	1							1												1
R_2vccYeDRo6CiQ7k	Default Response Set	Anonymous				0			1	5l4qS_C-Kg4q27fMCW-3Xw**	1241483389	1	26	1	2	1	1	2										30	1				1				3												2
R_2Sl4qcWQUbYy9ec	Default Response Set	Anonymous				0			1	5l4qS_C-Kg4qdSa9r6JIVQ**	1413081808	1	23	1	4	1	1	4										4	1				1				2												2
R_1Fnt8gPAVQSY57o	Default Response Set	Anonymous				0			1	5l4qS_C-Kg41Y5-kGcvFwg**	1435515371	1	68	1	4	2												4	1							1	2												1
R_ClRQKAORFXzWK7T	Default Response Set	Anonymous				0			1	5l4qS_C-Kg6EV0HB1GVVzA**	1436000201	1	34	1	2	2												5	1	1							4												4
R_32QREG9iMQUm1CP	Default Response Set	Anonymous				0			1	5l4qS_C-Kg54lBUnWtpU4Q**	1418538875	1	43	1	2	1	2	4	3									30	1				1				4												4
R_1MVW9fDQC7Pc7ng	Default Response Set	Anonymous				0			1	5l4qS_C-Kg4-K3JGvRzS8w**	1397964650	1	27	1	3	1	1	4										20	1							1	1												1
R_3nV0kxXQZdKKmFP	Default Response Set	Anonymous				0			1	5l4qS_C-Kg54ywSQFrvFTQ**	1402682968	1	20	1	4	1	1	5										20	1			1					2												1
R_u1FSWqcELubPAA1	Default Response Set	Anonymous				0			1	5l4qS_C-Kg6G24wz0kInRg**	1438392929	1	32	1	5	2												1	1		1						6					1							3
R_1prLhhMC49aPaUr	Default Response Set	Anonymous				0			1	5l4qS_C-Kg7fy8UAwhGrUw**	1416221266	1	22	1	2	2												10	1							1	1												1
R_2txJCjmJRbeLF7x	Default Response Set	Anonymous				0			1	5l4qS_C-Kg5gypuQIOl-RA**	1380628056	1	56	1	3	2												1	1			1					1												1
R_2bOvE5x5PhpLB6N	Default Response Set	Anonymous				0			1	5l4qS_C-Kg50aUxr9eOkTQ**	1420777980	1	20	1	3	2												15	1				1				1												1
R_RVpmpxm9fgWbBOF	Default Response Set	Anonymous				0			1	5l4qS_C-Kg6kryYqvOucjA**	1440191452	1	21	1	1	1	5	5	3	5	2	1						6	1							1	13												4
R_2YXiuYU3oYpiwwE	Default Response Set	Anonymous				0			1	5l4qS_C-Kg7v-N2MlIDadA**	1221884602	1	35	1	3	2												15	1		1						3												2
R_yQmUHZLN6pwz9mx	Default Response Set	Anonymous				0			1	5l4qS_C-Kg6ZniKe-fcMIQ**	1131967154	1	42	1	5	2												20	1			1					2												2
R_vq1bogdIkWolS81	Default Response Set	Anonymous				0			1	5l4qS_C-Kg4KjniDPeQSGg**	1440180283	1	19	1	2	2												15	1	1							2												2
R_0jgoVuiblNK8dNf	Default Response Set	Anonymous				0			1	5l4qS_C-Kg4SEykB86u3WQ**	1396033994	1	32	1	3	2												200	1						1		2												1
R_1mxWpWnnfH4ig8R	Default Response Set	Anonymous				0			1	5l4qS_C-Kg44-orDqdysvg**	1382120604	1	29	1	3	1	2	4	3									10	1						1		1												1
R_3MKK1as9lebCyMj	Default Response Set	Anonymous				0			1	5l4qS_C-Kg7XOXjn0Omgpw**	1440128113	1	61	1	2	1	1	3										12	1				1				1												1
R_23fXhpe5vbrxRbg	Default Response Set	Anonymous				0			1	5l4qS_C-Kg7BBAOioXH7aw**	1440122990	1	39	1	2	1	4	2	2	2	2							6	1							1	1												1
R_3gZvNzKF8CWO90O	Default Response Set	Anonymous				0			1	5l4qS_C-Kg69_IqvIDACiQ**	1439881355	1	20	1	4	2												6	1	1							1												1
R_2YkNvoMTQHDJuI8	Default Response Set	Anonymous				0			1	5l4qS_C-Kg5kXCPEFZ9sKQ**	1432686149	1	27	1	3	1	3	2	2	2								30	1							1	1												1
R_5mzHaDR7CWI6Shr	Default Response Set	Anonymous				0			1	5l4qS_C-Kg7379FaIQ1foA**	1437602290	1	29	1	3	2												5	1	1							3												2
R_O3AJJipLgcCO0Y9	Default Response Set	Anonymous				0			1	5l4qS_C-Kg5nd-w6SqvYQA**	1363799434	1	49	1	1	2												5	1			1					2												2
R_2XanCBB7ZXNRn1f	Default Response Set	Anonymous				0			1	5l4qS_C-Kg5fl4ARRudpNg**	1407611001	1	63	1	3	1	2	3	3									5	1			1					3												1
R_2qwMoskdhnc89s4	Default Response Set	Anonymous				0			1	5l4qS_C-Kg4JwjXGJU8JgQ**	1317112615	1	58	1	2	2												30	1				1				2												2
R_3p3J0TejVccoSIb	Default Response Set	Anonymous				0			1	5l4qS_C-Kg5CiBpVmLPLJQ**	1369165131	1	56	1	2	2												6	1		1						2												1
R_2xy38WbOG3rOnrO	Default Response Set	Anonymous				0			1	5l4qS_C-Kg7kcGwrba-t6g**	1400826841	1	39	1	3	2												25	1					1			4												4
R_2tM9jQNp3TpMpvr	Default Response Set	Anonymous				0			1	5l4qS_C-Kg6Nq7ZcsEzs7w**	1410615658	1	28	1	3	1	10	2	2	2	2	4	3	2	3	3	3	20	1	1							2												1
R_RaUa1X54GPbFZER	Default Response Set	Anonymous				0			1	5l4qS_C-Kg47lIVBMQlzrg**	1401555853	1	38	1	5	1	1	2										22	1		1						1												1
R_e3BnDMkgdGr757z	Default Response Set	Anonymous				0			1	5l4qS_C-Kg6i68V7MCKZKA**	1432344196	1	44	1	3	2												2	1			1					3												2
R_2qqrtJ0b7IXz5FU	Default Response Set	Anonymous				0			1	5l4qS_C-Kg66sufQi5RM1g**	1260890454	1	53	1	2	2												10	1	1							1												1
R_1OTQ5sOa7YQVaoQ	Default Response Set	Anonymous				0			1	5l4qS_C-Kg5RVOnE0i80GQ**	1402462691	1	38	1	4	2												10	1					1			6										1	No insurance	3
R_2YJoMr0DgEojxhk	Default Response Set	Anonymous				0			1	5l4qS_C-Kg6pF8QmIwWRlg**	1406300638	1	57	1	3	1	2	3	4									49	1			1					3												2
R_3DvHk3igSEkHgEF	Default Response Set	Anonymous				0			1	5l4qS_C-Kg4Qo4z6aY5xrA**	1437496598	1	20	1	2	1	1	2										100	1	1							2												2
R_3MDQCC0x8ckszIT	Default Response Set	Anonymous				0			1	5l4qS_C-Kg5rZyVzyfqgKQ**	1092501855	1	36	1	4	2												55	1		1						1												1
R_3gT5ACLWlHvhvP8	Default Response Set	Anonymous				0			1	5l4qS_C-Kg5NMmLiDrPmmQ**	1372737867	1	23	1	3	1	1	2										555	1						1		1												1
R_1i2UHwUUk5kycAG	Default Response Set	Anonymous				0			1	5l4qS_C-Kg5oMddVx6Rw3g**	1421220947	1	26	1	3	2												20	1					1			1												2
R_3PjGfkOd4BEWCxX	Default Response Set	Anonymous				0			1	5l4qS_C-Kg6SbBDkT88bcw**	1282995431	1	57	1	3	2												5	1	1							13												4
R_D0QSXq4H1AAqx0J	Default Response Set	Anonymous				0			1	5l4qS_C-Kg6voCLwfFFAcA**	1439749684	1	27	1	4	1	1	2										13	1		1						3												2
R_2dnlrcLrM65zldf	Default Response Set	Anonymous				0			1	5l4qS_C-Kg7gsP23Po9hoQ**	1440203246	1	29	1	4	1	2	2	3									9	1				1				2												3
R_262XG4SV7ZnstBN	Default Response Set	Anonymous				0			1	5l4qS_C-Kg7Re_Xfx5eP8w**	1437841508	1	25	1	1													5	1				1				2												1
R_3iWtUtRz6frgaC7	Default Response Set	Anonymous				0			1	5l4qS_C-Kg7gmZVj0I6l4Q**	1106270034	1	70	1	3	2												5	1					1			1												1
R_3Hzfg56q6O17QYG	Default Response Set	Anonymous				0			1	5l4qS_C-Kg7W2LXMVZNP9A**	1439250329	1	40	1	2	1	2	2	2									10	1		1						6			1						1			4
R_2wjmX7jWvwph8rE	Default Response Set	Anonymous				0			1	5l4qS_C-Kg41EU4DugO6sA**	1319850484	1	27	1	2	2												2	1	1							4												2
R_cFUppeGqtlEgBWx	Default Response Set	Anonymous				0			1	5l4qS_C-Kg6h-MspaFiamA**	1110093821	1	48	1	5	1	1	5										8	1				1				1												1
R_3n2RPyKYfO9WhbW	Default Response Set	Anonymous				0			1	5l4qS_C-Kg5KyGLiO1eC2g**	1316802693	1	67	1	3	2												1	1					1			1												1
R_2thVg2qz1Z6FXm1	Default Response Set	Anonymous				0			1	5l4qS_C-Kg6SqihXufTN-A**	1364206342	1	32	1	3	2												2	1						1		3												2
R_24kjL5Xk72UUoPA	Default Response Set	Anonymous				0			1	5l4qS_C-Kg5C1BncpYARJw**	1439640207	1	30	1	2	1	2	2	1									3	1						1		3												1
R_2TRHHz6WJmJtuvU	Default Response Set	Anonymous				0			1	5l4qS_C-Kg4hh1QBkSZ1zg**	1245882352	1	70	1	2													3	1			1					2												1
R_0GPX8YW88NMLhUB	Default Response Set	Anonymous				0			1	5l4qS_C-Kg5Pi1yhbgnyrQ**	1434022644	1	23	1	2	2												35	1							1	2												2
R_2xEv083U1TT519H	Default Response Set	Anonymous				0			1	5l4qS_C-Kg5jey0SpIFzqg**	1381058872	1	22	1	4													40	1		1						1												1
R_sFEcjZoLW4Ps6yZ	Default Response Set	Anonymous				0			1	5l4qS_C-Kg6tIWF4jU6cVw**	1392108822	1	33	1	4	2												20	1						1		2												1
R_3G9xs5GsJOPGGjS	Default Response Set	Anonymous				0			1	5l4qS_C-Kg6FM7beUV9_Dw**	1419585632	1	25	1	3	1	2	3	3									3	1	1							2												1
R_8obZSeKgpmfoty1	Default Response Set	Anonymous				0			1	5l4qS_C-Kg5AMzG5-CH66w**	1403800946	1	53	1	1	1	6	2	2	2	1	3	2					5	1				1				6		1	1			1		1				3
R_qUbEFkbNRfcl2Xn	Default Response Set	Anonymous				0			1	5l4qS_C-Kg7FoO--Z-13rA**	1363242977	1	20	1	5	1	1	4										10	1				1				1												1
R_3I0klPu8GSJOLxO	Default Response Set	Anonymous				0			1	5l4qS_C-Kg71hBOBhrqfoQ**	1373150101	1	35	1	5	1	2	3	3									8	1				1				13												4
R_31WYBrd4uh2cexP	Default Response Set	Anonymous				0			1	5l4qS_C-Kg7I7YFI4ba7zw**	1275806819	1	50	1	3	1	4	4	4	4	4							15	1					1			1												1
R_2wsJ4YVt39NvHvQ	Default Response Set	Anonymous				0			1	5l4qS_C-Kg7PPyt95TclJQ**	1434539750	1	30	1	2	1	6	2	3	3	2	1	2					2	1							1	2												1
R_1fZoDyqmNQAM2SL	Default Response Set	Anonymous				0			1	5l4qS_C-Kg6y4-CcaePwoQ**	1411906963	1	37	1	3	2												30	1		1						4												1
R_31jFH36wz4rlakV	Default Response Set	Anonymous				0			1	5l4qS_C-Kg5zwsl0_vZFlA**	1333769113	1	48	1	4	1	2	3	3									10	1							1	1												1
R_12kVekZ6zWPxE3k	Default Response Set	Anonymous				0			1	5l4qS_C-Kg6TvMV9ZVBPGw**	1403623708	1	37	1	3	1	3	3	2	2								100	1					1			2												2
R_XTlUB71zpcqykhz	Default Response Set	Anonymous				0			1	5l4qS_C-Kg6JlGByhYo9zg**	1277560433	1	53	1	3	1	1	4										5	1						1		1												1
R_1hyXdHOeAjKhZAf	Default Response Set	Anonymous				0			1	5l4qS_C-Kg5YyEcgAsxhkw**	1332051636	1	36	1	3	1	2	3	3									10	1				1				1												1
R_3fSGYSxuIjiJ8Mm	Default Response Set	Anonymous				0			1	5l4qS_C-Kg5DoGYlPK_wRQ**	1439954741	1	20	1	3	2												40	1	1							1												1
R_3NWkqof3q1emzXf	Default Response Set	Anonymous				0			1	5l4qS_C-Kg4Pp1GJWucovw**	1415809483	1	60	1	4	2												3	1					1			13												4
R_2af27IihceYfnsj	Default Response Set	Anonymous				0			1	5l4qS_C-Kg5sI2R_jhypnA**	1317281987	1	42	1	2	1	3	3	2	3								25	1							1	1												1
R_1NxklRDUXYA0XbF	Default Response Set	Anonymous				0			1	5l4qS_C-Kg55DNwtNFwFFg**	1434451500	1	23	1	4	1	1	4										7	1							1	1												1
R_3PoELAJ8YBjSait	Default Response Set	Anonymous				0			1	5l4qS_C-Kg49K6NY-ZABJg**	1433439403	1	27	1	3	2												20	1						1		1												1
R_2CPJyBlnqBkbhbq	Default Response Set	Anonymous				0			1	5l4qS_C-Kg7gNzpmD09SAQ**	1416519481	1	24	1	2	1	3	3	2	4								35	1				1				2												1
R_1I78NSdKZgJqJqN	Default Response Set	Anonymous				0			1	5l4qS_C-Kg6vpoyX4twgKQ**	1436143749	1	33	1	5	2												60	1						1		1												1
R_2Pp5pJpWUaiqnEa	Default Response Set	Anonymous				0			1	5l4qS_C-Kg42ShpqI1zo6A**	1390653911	1	26	1	3	1	5	3	4	5	3	4						9	1		1						4												1
R_2tzMeUsg7et8P3g	Default Response Set	Anonymous				0			1	5l4qS_C-Kg65EKtei5Hdkg**	1270894012	1	20	1	1													1	1							1	3												3
R_20UvDwsyGlNIrRa	Default Response Set	Anonymous				0			1	5l4qS_C-Kg5WBkDMu094kQ**	1395332287	1	62	1	4	1	1	3										40	1			1					6		1	1	1	1				1			3
R_2arztdgysI2vQex	Default Response Set	Anonymous				0			1	5l4qS_C-Kg5n9Ai5lW0pfA**	1079549625	1	76	1	5	2												6	1				1				1												1
R_3P6ap1cvo45N5rr	Default Response Set	Anonymous				0			1	5l4qS_C-Kg64tt5XBVIzcg**	1409346643	1	46	1	2	2												12	1	1							4												1
R_3R1vLSn6NcKctxp	Default Response Set	Anonymous				0			1	5l4qS_C-Kg7Ylxf4E4tHYQ**	1435429575	1	37	1	3	1	2	4	3									100	1						1		6		1	1			1			1			3
R_2WAPmxfqJu8QKBF	Default Response Set	Anonymous				0			1	5l4qS_C-Kg5PStHUR6zrcA**	1393558896	1	56	1	3	1	1	4										12	1					1			1												1
R_2COJkBl3geCvKhf	Default Response Set	Anonymous				0			1	5l4qS_C-Kg62TAyuePSgHw**	1399237307	1	39	1	3	1	1	3										5	1							1	1												1
R_VLlvDg6faOdjlW9	Default Response Set	Anonymous				0			1	5l4qS_C-Kg7ruL4_Q_ERwQ**	1370808480	1	45	1	5	1	2	2	2									25	1					1			4												3
R_1NlHQsXenlTiIoX	Default Response Set	Anonymous				0			1	5l4qS_C-Kg6HiUx0kha36w**	1387825005	1	23	1	3	1	2	3	1									120	1	1							6		1			1							3
R_27PekHsaFcrKy3u	Default Response Set	Anonymous				0			1	5l4qS_C-Kg7eB3-8z6o-OQ**	1438961236	1	18	1	6	2												11	1					1			13												4
R_RIw3CQM0OSFGVPz	Default Response Set	Anonymous				0			1	5l4qS_C-Kg53SKmq2zAj-w**	1389524755	1	43	1	3	2												20	1						1		13												2
R_2A0uItPDYRYxDZb	Default Response Set	Anonymous				0			1	5l4qS_C-Kg4zzSQKVC9_ow**	1435891920	1	53	1	3	2												5	1							1	6			1									3
R_116ZKiPOK04j5ar	Default Response Set	Anonymous				0			1	5l4qS_C-Kg7qJe6snRvHYA**	1438932135	1	39	1	3	1	2	3	2									9	1	1							1												1
R_1LcnaNUF3kSOTbg	Default Response Set	Anonymous				0			1	5l4qS_C-Kg4eH-xuc7l4cw**	1433170167	1	30	1	4	1	3	2	2	3								4	1				1				3												1
R_2WuHfyOHFI2ABT8	Default Response Set	Anonymous				0			1	5l4qS_C-Kg41tiWUclKSIA**	1128326699	1	48	1	3	2												3	1	1							2												1
R_xgyvxOS9tnQDGEx	Default Response Set	Anonymous				0			1	5l4qS_C-Kg76wuRLGEnKrw**	1269486614	1	25	1	5	1	1	5										3	1			1					1												1
R_2QsyVETvORmWb9e	Default Response Set	Anonymous				0			1	5l4qS_C-Kg4t6ttAxDgOVA**	1415509297	1	26	1	2	1	1	2										6	1						1		2												2
R_1rCiQBs5LMwgz1w	Default Response Set	Anonymous				0			1	5l4qS_C-Kg6MnFa-Y6N1qg**	1414896754	1	49	1	3	2												1	1		1						2												2
R_3Dp51BJG1zgv2Tm	Default Response Set	Anonymous				0			1	5l4qS_C-Kg4dsz9ZzcguZw**	1419459028	1	42	1	4	1	2	4	3									5	1				1				3												2
R_3MM81xupmBJzo9d	Default Response Set	Anonymous				0			1	5l4qS_C-Kg7Vi3AckUEovg**	1342317901	1	25	1	5	2												36	1		1						4												2
R_248C4Gl63BmBZg2	Default Response Set	Anonymous				0			1	5l4qS_C-Kg6cEmL-jmo_Dg**	1439087483	1	27	1	5	1	2	5	5									25	1						1		1												1
R_2Epmfo9PBap6GOM	Default Response Set	Anonymous				0			1	5l4qS_C-Kg4rmoErs-N1ow**	1439891407	1	31	1	3	1	7	3	2	2	2	2	2	2				150	1					1			4												2
R_ClbEqomoSc22R69	Default Response Set	Anonymous				0			1	5l4qS_C-Kg6Rr_5cZoOq8w**	1401993409	1	62	1	2	1	1	1										7	1							1	2												2
R_2tupS5EvKRdj2Jc	Default Response Set	Anonymous				0			1	5l4qS_C-Kg72IFkd0_4rOg**	1401027534	1	22	1	2	1	1	2										5	1			1					1												1
R_2uIO2BREoC9r7FA	Default Response Set	Anonymous				0			1	5l4qS_C-Kg79i_vX3p0PVQ**	1401797378	1	59	1	3	1	3	2	1	2								12	1							1	1												1
R_2agcA3O3w1Gx86u	Default Response Set	Anonymous				0			1	5l4qS_C-Kg62pfdtYVeHQg**	1364795140	1	28	1	3	2												10	1	1							2												2
R_8eKDrlZQvOytWMx	Default Response Set	Anonymous				0			1	5l4qS_C-Kg77lkgKHMJj3Q**	1438962033	1	18	1	6	2												1	1					1			13												4
R_1DOOGLUyJlJN60C	Default Response Set	Anonymous				0			1	5l4qS_C-Kg47IygcJzIK5A**	1421191737	1	20	1	4	1	2	2	3									50	1					1			1												1
R_2aPkBtbhxqwy1Cz	Default Response Set	Anonymous				0			1	5l4qS_C-Kg5pKkuP34-PXQ**	1421210707	1	60	1	5	2												3	1	1							1												1
R_268Uk46ObgE0Vgy	Default Response Set	Anonymous				0			1	5l4qS_C-Kg7U0xsEnd_C3g**	1417633884	1	29	1	5	2												3	1			1					1												1
R_3HohW7CD9zdgeXd	Default Response Set	Anonymous				0			1	5l4qS_C-Kg77jA83viCRLw**	1340790449	1	33	1	3	2												0	1				1				6				1	1							3
R_OyhHpAUpF8049nb	Default Response Set	Anonymous				0			1	5l4qS_C-Kg5fxpHVgo6n9g**	1388791308	1	31	1	2	1	5	5	3	2	2	1						10	1						1		1												1
R_3RfILVk7rJq3VTz	Default Response Set	Anonymous				0			1	5l4qS_C-Kg7tn_v8PStWRw**	1437257994	1	24	1	2	2												3	1					1			1												1
R_12l3Peq9hwIbmtk	Default Response Set	Anonymous				0			1	5l4qS_C-Kg6qjyT6R_u8Jg**	1434297422	1	21	1	3	2												15	1				1				2												4
R_27xtmJDRDYkmF6x	Default Response Set	Anonymous				0			1	5l4qS_C-Kg42CrJs3YJVCg**	1180054569	1	54	1	3	2												3	1		1						1												1
R_3dLIqb9mq0a08LW	Default Response Set	Anonymous				0			1	5l4qS_C-Kg7WPwmOKEVjeQ**	1368288759	1	29	1	3	1	2	2	3									8	1					1			1												1
R_2wot853Oo2O7OrA	Default Response Set	Anonymous				0			1	5l4qS_C-Kg52SRm8Mag8pQ**	1208580511	1	35	1	2	1	3	4	3	3								33	1			1					2												1
R_vwVPTXfNApl8v1T	Default Response Set	Anonymous				0			1	5l4qS_C-Kg5FjxzwSobcLQ**	1397570154	1	54	1	3	1	2	1	3									9	1		1						1												1
R_30pKhhBcY4HCS5N	Default Response Set	Anonymous				0			1	5l4qS_C-Kg6wB_gl7N7XEw**	1374092502	1	22	1	4	1	5	4	4	4	3	3						4	1	1							2												1
R_6sOdHZUPRzblmaR	Default Response Set	Anonymous				0			1	5l4qS_C-Kg7HZ15fdyO1LA**	1437035909	1	29	1	2	2												15	1							1	2												2
R_1OOe0lV3bNUiQx6	Default Response Set	Anonymous				0			1	5l4qS_C-Kg6dbOvN1Hk-2w**	1395234782	1	55	1	4	1	2	4	2									100	1	1							13												4
R_2D2iysKzKaPyVZF	Default Response Set	Anonymous				0			1	5l4qS_C-Kg6BckXJOudEug**	1436073408	1	22	1	3	1	5	2	3	4	3	2						100	1					1			1												1
R_PSqaKN808udmnDP	Default Response Set	Anonymous				0			1	5l4qS_C-Kg6AEkIPvPynrw**	1310960663	1	41	1	3	2												12	1						1		1												1
R_1loDZs0qKoauxPw	Default Response Set	Anonymous				0			1	5l4qS_C-Kg42RYY4F42SZQ**	1431979138	1	36	1	2	2												20	1	1							13												3
R_2zjdFRQSLLZCm7F	Default Response Set	Anonymous				0			1	5l4qS_C-Kg43VdwSZXVbyA**	1131929932	1	60	1	5	2												50	1						1		1												1
R_3Oi8Dyl6DxVXf1P	Default Response Set	Anonymous				0			1	5l4qS_C-Kg4FGYgdz_VmsA**	1440199716	1	35	1	2	1	3	3	3	3								20	1		1						1												1
R_BAfBmXDs6wPBfrj	Default Response Set	Anonymous				0			1	5l4qS_C-Kg6La2kzNvelcA**	1159335752	1	36	1	4	2												0	1					1			13												4
R_UMZF7LpmK0dKcOR	Default Response Set	Anonymous				0			1	5l4qS_C-Kg733rq0_1iqDw**	1402458925	1	42	1	3	2												50	1		1						6										1	Immunizations are not usually necessary. I don't get the flu one and do just fine.	3
R_BGsKXTPmOgvTWQF	Default Response Set	Anonymous				0			1	5l4qS_C-Kg64kc92pWDVhw**	1313752732	1	56	1	4	1	2	4	2									8	1					1			1												1
R_1cSpU4PgmcDy0wn	Default Response Set	Anonymous				0			1	5l4qS_C-Kg7dkei2FYFI2A**	1431503317	1	44	1	3	1	2	3	3									50	1					1			1												1
R_3KT5ec4jTL056Jy	Default Response Set	Anonymous				0			1	5l4qS_C-Kg6XZoiCz8E4Sw**	1434823518	1	64	1	4	2												0	1							1	6							1					4
R_3WSdt5Lvm95YUhj	Default Response Set	Anonymous				0			1	5l4qS_C-Kg6-LyPKjdiVlg**	1435425448	1	28	1	3	2												8	1			1					6			1									3
R_3lPqIaMI8A43uQI	Default Response Set	Anonymous				0			1	5l4qS_C-Kg4GVmqeWkFwqA**	1394873425	1	32	1	2	1	5	2	3	4	3	4						3	1	1							2												2
R_8euYgZHZG3QWYi5	Default Response Set	Anonymous				0			1	5l4qS_C-Kg5M7fmqXMFqaQ**	1440275606	1	35	1	4	2												5	1							1	1												1
R_r88kBC5aZ729J1T	Default Response Set	Anonymous				0			1	5l4qS_C-Kg4xIm8fNsnvxQ**	1437603195	1	43	1	2	2												35	1					1			2												2
R_3M4fpvRyG7xpYS9	Default Response Set	Anonymous				0			1	5l4qS_C-Kg5jgkS13mNlPA**	1435072565	1	26	1	6	1	2	2	2									4	1			1					4												3
R_3mdRUeyExjewOgh	Default Response Set	Anonymous				0			1	5l4qS_C-Kg4W7mB6Fu4d1w**	1419142030	1	39	1	4	2												1	1						1		2												2
R_2CdCm56QOETpLKu	Default Response Set	Anonymous				0			1	5l4qS_C-Kg4nZOZXufGmHg**	1325239379	1	57	1	5	2												5	1					1			1												1
R_3ikbNu1VNDNZBIR	Default Response Set	Anonymous				0			1	5l4qS_C-Kg4gdNmuNYfDwA**	1440324094	1	21	1	5	2												20	1	1							2												1
R_YS7s6WqZo7WzisF	Default Response Set	Anonymous				0			1	5l4qS_C-Kg751nCJ9pkMxg**	1305581138	1	26	1	5	1	1	5										500	1			1					6						1	1	1	1			3
R_3E9KZo27LyEkeGA	Default Response Set	Anonymous				0			1	5l4qS_C-Kg5h9-5hLQo2eQ**	1315764195	1	35	1	3	1	3	3	3	4								7	1						1		4												2
R_XiGPeekMeMKpH4B	Default Response Set	Anonymous				0			1	5l4qS_C-Kg4Qo7z0aXhU7g**	1295737841	1	41	1	3	1	2	2	2									30	1					1			1												1
R_1lzCpYOHvKschY7	Default Response Set	Anonymous				0			1	5l4qS_C-Kg471fe9Dddqww**	1386174030	1	50	1	3	2												40	1						1		2												2
R_2nt4dF0a8f65Lu9	Default Response Set	Anonymous				0			1	5l4qS_C-Kg7CyU9VNmNJzQ**	1439723436	1	62	1	4	2												3	1							1	4												2
R_29gM0fWvQBS1DEm	Default Response Set	Anonymous				0			1	5l4qS_C-Kg4R83-yr6U1yA**	1439867835	1	30	1	4	1	2	4	3									50	1			1					1												1
R_3M9G8vSP2TX9GIc	Default Response Set	Anonymous				0			1	5l4qS_C-Kg7mCMPhmPs00w**	1189656428	1	56	1	4	2												10	1							1	1												1
R_pt1Md4qzafTu66R	Default Response Set	Anonymous				0			1	5l4qS_C-Kg6mCaM4Up15FA**	1316832485	1	32	1	2	1	3	2	2	2								6	1			1					2												2
R_2E5gEbgHhHEkLjc	Default Response Set	Anonymous				0			1	5l4qS_C-Kg5lZH_x-gU1OQ**	1440321652	1	39	1	5	2												30	1	1							1												1
R_3HkuFr46b6Xe3ua	Default Response Set	Anonymous				0			1	5l4qS_C-Kg5wyoPfK9qA5w**	1438268198	1	18	1	6	1	6	3	3	4	4	2	4					5	1			1					3												4
R_rcJF9aD0ucWTBER	Default Response Set	Anonymous				0			1	5l4qS_C-Kg5JPu0KLHraBg**	1131882051	1	35	1	5	2												5	1							1	3												2
R_uaIutiRhZ7HOalz	Default Response Set	Anonymous				0			1	5l4qS_C-Kg572YjWsuLAUA**	1440077218	1	57	1	4	1	4	5	5	4	4							50	1	1							6		1	1	1					1			3
R_29ocowxM9gzszlu	Default Response Set	Anonymous				0			1	5l4qS_C-Kg42YhVjXh71Aw**	1395745467	1	33	1	5	1	2	5	3									7	1				1				2												2
R_AnfgDQOtyuBF3NL	Default Response Set	Anonymous				0			1	5l4qS_C-Kg6TrtZu4tOs4Q**	1183249155	1	44	1	4	1	1	4										40	1							1	1												1
R_2qf3k9PcueN268J	Default Response Set	Anonymous				0			1	5l4qS_C-Kg5OE2mQj3N0-w**	1437602077	1	18	1	4	1	7	1	1	3	4	2	1	2				3	1				1				1												1
R_3VJGtTsUTmzEq4h	Default Response Set	Anonymous				0			1	5l4qS_C-Kg7xXiRDEujYZQ**	1417109090	1	58	1	5	1	1	3										10	1			1					6		1	1			1						2
R_2s7q5G8Xhj94NSI	Default Response Set	Anonymous				0			1	5l4qS_C-Kg6IWaSrjDpWdQ**	1439853065	1	20	1	3	2												30	1	1							1												1
R_21tEEUn1TQ4DaKa	Default Response Set	Anonymous				0			1	5l4qS_C-Kg6bGVV1YYuNUw**	1398780832	1	42	1	3	2												6	1						1		3												1
R_VWszlHegxAYrvOx	Default Response Set	Anonymous				0			1	5l4qS_C-Kg5zGwZ7AmM_rw**	1303865572	1	35	1	3	1	3	3	3	3								3	1						1		2												1
R_1gptRgNChGaTHx8	Default Response Set	Anonymous				0			1	5l4qS_C-Kg4wytQGGIq14w**	1373866492	1	22	1	4	1	10	2	4	3	2	3	4	3	3	2	5	250	1		1						1												2
R_0TVF2vRD5VhnPj3	Default Response Set	Anonymous				0			1	5l4qS_C-Kg5XBQTZybSDAQ**	1439103658	1	30	1	4	1	2	4	3									60	1							1	1												1
R_2wExXhrfA5ocy4X	Default Response Set	Anonymous				0			1	5l4qS_C-Kg7T64icKY9oMQ**	1364982327	1	22	1	2	2												3	1		1						1												1
R_2YoeVJuejkHZC7L	Default Response Set	Anonymous				0			1	5l4qS_C-Kg4EmB5W1PgoIA**	1367438698	1	20	1	4	1	4	2	2	2	2							80	1						1		2												1
R_29hxbJWvZmXDwMi	Default Response Set	Anonymous				0			1	5l4qS_C-Kg5YybjAx010fw**	1369662650	1	59	1	4	1	1	3										8	1						1		1												1
R_2XnQ4qXhBqFlsVt	Default Response Set	Anonymous				0			1	5l4qS_C-Kg76THgb0n-ahw**	1282358850	1	24	1	6	1	7	4	1	4	3	1	3	2				6	1				1				1												1
R_rihmQdATcXeVRm1	Default Response Set	Anonymous				0			1	5l4qS_C-Kg6YItjgFTF1iQ**	1376443627	1	44	1	4	2												10	1		1						1												1
R_3DcJmGV9ousYjID	Default Response Set	Anonymous				0			1	5l4qS_C-Kg6x0W5NoEFJCQ**	1390660227	1	42	1	3	1	1	3										50	1						1		1												1
R_296X5GIRvq6ql0p	Default Response Set	Anonymous				0			1	5l4qS_C-Kg6FO2wy42cC_Q**	1377169463	1	27	1	4	1	1	4										20	1						1		1												1
R_BRJt7aQxThiU7UR	Default Response Set	Anonymous				0			1	5l4qS_C-Kg7J7YemOezILQ**	1420135691	1	46	1	2	2												2	1					1			13												1
R_3fs0Y59uU5E0XN9	Default Response Set	Anonymous				0			1	5l4qS_C-Kg45C9VHLN3Agg**	1317416578	1	32	1	5	1	1	5										99	1					1			2												1
R_2aV30aI6HKCfY8Z	Default Response Set	Anonymous				0			1	5l4qS_C-Kg6kIFH75vqHAA**	1439468387	1	23	1	3	2												20	1						1		2												2
R_qwMEQ7jI2gwWWZ3	Default Response Set	Anonymous				0			1	5l4qS_C-Kg6C-7Wo-RwAMA**	1436299451	1	32	1	3	1	2	4	4									56	1			1					1												1
R_bsgToVUdjuZjk1r	Default Response Set	Anonymous				0			1	5l4qS_C-Kg6kefh8qb3djg**	1323505677	1	36	1	3	2												30	1		1						4												2
R_1BQv5P1kYJniU8m	Default Response Set	Anonymous				0			1	5l4qS_C-Kg7-fxBEV7onYA**	1277741721	1	67	1	3	2												1	1					1			1												1
R_UisRO1VaujVJYxH	Default Response Set	Anonymous				0			1	5l4qS_C-Kg6s9vvKEwQ6OQ**	1218128207	1	22	1	4	1	5	3	4	3	3	3						30	1						1		2												1
R_2ta10W8agJQ5hH8	Default Response Set	Anonymous				0			1	5l4qS_C-Kg6FN59zBdrvuw**	1316807681	1	68	1	2	1	3	2	3	4								5	1							1	1												1
R_1jCGYqvbB6DKeHh	Default Response Set	Anonymous				0			1	5l4qS_C-Kg4Tc0i9AMu6ig**	1377971239	1	55	1	1	2												4	1					1			1												2
R_9ZG1SP68OPP9hW9	Default Response Set	Anonymous				0			1	5l4qS_C-Kg726Q6xV3nLWg**	1382636324	1	52	1	5	2												20	1			1					4												4
R_0PP090CQrnzJJVT	Default Response Set	Anonymous				0			1	5l4qS_C-Kg7lD0KRWuXUOQ**	1327618258	1	52	1	4	2												4	1						1		1												1
R_3KZqCDyqjSsItyu	Default Response Set	Anonymous				0			1	5l4qS_C-Kg6drUhKvIXWRA**	1376623039	1	46	1	5	1	2	3	4									2	1		1						3												2
R_3rHTXjKXTSTB4ib	Default Response Set	Anonymous				0			1	5l4qS_C-Kg5GU--iIyaJdQ**	1366481484	1	53	1	1	1	2	3	2									10	1			1					2												2
R_26aP38bUk7mZ9FO	Default Response Set	Anonymous				0			1	5l4qS_C-Kg7GdXieDIw8cQ**	1438922645	1	22	1	5	2												8	1				1				2												1
R_1dphZYHb9yzMafs	Default Response Set	Anonymous				0			1	5l4qS_C-Kg7Fov4jg7FzCw**	1314677836	1	54	1	3	2												5	1				1				1												1
R_1rdoSsyGbOH74V6	Default Response Set	Anonymous				0			1	5l4qS_C-Kg7GudCWGvRJPQ**	1439151203	1	54	1	3	2												10	1	1							1												1
R_Z7sdSF9tcr4SOVr	Default Response Set	Anonymous				0			1	5l4qS_C-Kg638JLtseQqdA**	1411207118	1	65	1	2	2												30	1	1							1												1
R_0JtAIdOcWA6dMUp	Default Response Set	Anonymous				0			1	5l4qS_C-Kg7kpGDFl-KtXA**	1437566102	1	35	1	5	2												10	1			1					1												1
R_2TXZSeanlSNMMQt	Default Response Set	Anonymous				0			1	5l4qS_C-Kg6IYLQkYMVVrA**	1186775645	1	62	1	3	1	3	3	3	3								5	1			1					1												1
R_1MJIvfM809wQOCB	Default Response Set	Anonymous				0			1	5l4qS_C-Kg5VxKJ-wGE1VQ**	1328829424	1	27	1	4	1	3	4	3	2								3	1						1		3												1
R_1FmGrtrvnqK2KnS	Default Response Set	Anonymous				0			1	5l4qS_C-Kg7A0c0RFw7brQ**	1214512405	1	47	1	4	2												75	1				1				2												2
R_3QDeX3BlTzgRNuw	Default Response Set	Anonymous				0			1	5l4qS_C-Kg67FQ2nyeAl7A**	1416399732	1	33	1	5													20	1				1				3												2
R_RbrzmQDsHuz0Lmx	Default Response Set	Anonymous				0			1	5l4qS_C-Kg5gjd44sUygjQ**	1261673687	1	24	1	5	2												6	1						1		4												2
R_3NEtWYQkv3z65l8	Default Response Set	Anonymous				0			1	5l4qS_C-Kg4vKwfI2mEnPw**	1131896524	1	50	1	2	1	2		2									30	1							1	1												1
R_BV69k47khZllC6d	Default Response Set	Anonymous				0			1	5l4qS_C-Kg7FXojr0SV39w**	1431145716	1	55	1	2	2												10	1							1	1												1
R_21sSy5NbkiWuCQD	Default Response Set	Anonymous				0			1	5l4qS_C-Kg64VLomKVmpzQ**	1402163344	1	45	1	1	1	2	2	1									4	1		1						1												4
R_2wcVPWH9lA37eYS	Default Response Set	Anonymous				0			1	5l4qS_C-Kg5_tx2CiNzGHg**	1262074315	1	32	1	3	2												9	1						1		3												2
R_1FkACKt25NTYi4S	Default Response Set	Anonymous				0			1	5l4qS_C-Kg5hy0DFr86WgQ**	1398556937	1	28	1	1	1	4	2	3	3	3							3	1	1							1												1
R_3DdXnbjJb2C7OC2	Default Response Set	Anonymous				0			1	5l4qS_C-Kg7lbhOwvXwKcg**	1275919958	1	32	1	4	2												2	1		1						1												1
R_11XZHA06hh5gurj	Default Response Set	Anonymous				0			1	5l4qS_C-Kg5vYA4z3bKcUw**	1372692815	1	38	1	4	2												50	1						1		4												2
R_129oFVUNU3oeYi5	Default Response Set	Anonymous				0			1	5l4qS_C-Kg4uqZUkn0E-tw**	1322916902	1	31	1	1	1	2	1	2									1	1	1							1												1
R_2aRmPv3KkTqpIPb	Default Response Set	Anonymous				0			1	5l4qS_C-Kg7DdLZA5jvJtQ**	1337790696	1	32	1	3	2												4	1						1		2												1
R_24IOV70YIJ8HK3Q	Default Response Set	Anonymous				0			1	5l4qS_C-Kg5Gy9OuA3f7Tg**	1403380624	1	23	1	1													15	1					1			2												1
R_2c5u5pvmqCQojqt	Default Response Set	Anonymous				0			1	5l4qS_C-Kg4VLJOiO9n4jQ**	1386714036	1	19	1	4	2												50	1							1	1												1
R_2s0B5xXR6JaFaGy	Default Response Set	Anonymous				0			1	5l4qS_C-Kg5FEltAKBScOQ**	1414099295	1	18	1	5	1	6	5	4	3	2	1	2					10	1					1			2												1
R_UchpS81TYcCVNct	Default Response Set	Anonymous				0			1	5l4qS_C-Kg5GwBN386ozsA**	1439762942	1	47	1	4	2												20	1						1		13												4
R_2eRosGnfll7BYjA	Default Response Set	Anonymous				0			1	5l4qS_C-Kg6hgZnspXrZPg**	1327893932	1	31	1	1													1	1			1					3												1
R_1jqzHH0oExnIlI9	Default Response Set	Anonymous				0			1	5l4qS_C-Kg66zO6ZJ0HrnA**	1371229504	1	22	1	5	1	1	5										20	1						1		3												2
R_Q56amnYEtBbRNcd	Default Response Set	Anonymous				0			1	5l4qS_C-Kg6Lk_cBOwzi7w**	1321127570	1	34	1	5	2												30	1				1				1												1
R_3kBRumqG1LlNkSm	Default Response Set	Anonymous				0			1	5l4qS_C-Kg5ZnZrkhhBpNQ**	1435647392	1	38	1	5	1	3	2	3	2								30	1		1						6			1									3
R_1Fbags8CA4MOzel	Default Response Set	Anonymous				0			1	5l4qS_C-Kg7KaU1xQanYxw**	1421037616	1	21	1	2	2												8	1		1						1												1
R_3s0sgYHu4X7Bz25	Default Response Set	Anonymous				0			1	5l4qS_C-Kg6eLnF5LrRJjA**	1307482583	1	32	1	5	1	3	4	4	4								5	1			1					2												2
R_2VsU45N8O4B5DQt	Default Response Set	Anonymous				0			1	5l4qS_C-Kg4BASaAb1VcxA**	1440239569	1	24	1	3													20	1						1		1												1
R_2qr7SONdk8Out0Q	Default Response Set	Anonymous				0			1	5l4qS_C-Kg4PgLVfOQKE8w**	1301704604	1	59	1	3	2												5	1		1						1												1
R_1djpEnchdwAe036	Default Response Set	Anonymous				0			1	5l4qS_C-Kg4x6UORhW-ZrQ**	1420202959	1	27	1	3	1	2	3	3									50	1							1	6			1									3
R_2CeNowvvtLT6I1N	Default Response Set	Anonymous				0			1	5l4qS_C-Kg4ccBXTtRn2wg**	1434005930	1	19	1	2	2												5	1						1		1												1
R_1MThnLP4T8ncEeo	Default Response Set	Anonymous				0			1	5l4qS_C-Kg4opYrBLfVEvg**	1437398724	1	25	1	3	1	2	2	3									2	1					1			2												2
R_1mfPEbrxME5Vq40	Default Response Set	Anonymous				0			1	5l4qS_C-Kg4DOWuiuH8jDQ**	1394093507	1	50	1	2	1	3	2	3	3								20	1							1	3												2
R_1fjQJyumCZrqeTT	Default Response Set	Anonymous				0			1	5l4qS_C-Kg5kDwcftUSh3g**	1388833648	1	45	1	4	1	3	4	4	4								8	1						1		1												1
R_1Nn90u4ESMSHenD	Default Response Set	Anonymous				0			1	5l4qS_C-Kg6fd204DVO_Wg**	1331279952	1	37	1	1	1	1	2										40	1				1				6				1								4
R_3purYs5yFK6lDCe	Default Response Set	Anonymous				0			1	5l4qS_C-Kg41hiEMfudC5g**	1378469911	1	26	1	3	1	1	3										45	1				1				6		1	1									3
R_2anQ22tQSl6JOk9	Default Response Set	Anonymous				0			1	5l4qS_C-Kg4wKUS0n-TLwg**	1316758921	1	26	1	4	1	2	2	2									6	1					1			1												1
R_21sl4CJlrpZwyTy	Default Response Set	Anonymous				0			1	5l4qS_C-Kg7MqQP1f0RXCg**	1367946221	1	62	1	3	2												2	1					1			1												1
R_3Emoa9sTqa2wH3a	Default Response Set	Anonymous				0			1	5l4qS_C-Kg6442uUtZi5wQ**	1414610357	1	50	1	3	1	1	3										10	1						1		2												2
R_273xIzoOpwnzKC5	Default Response Set	Anonymous				0			1	5l4qS_C-Kg5RvuI3JgAA8Q**	1332680109	1	46	1	5	2												300	1				1				1												2
R_3MMr7Ju2gQkWu3c	Default Response Set	Anonymous				0			1	5l4qS_C-Kg4c1gMm9fbXcA**	1176851838	1	42	1	5	2												3	1				1				1												1
R_2zAVpPNWF04uQgV	Default Response Set	Anonymous				0			1	5l4qS_C-Kg4goVwNPr6XDw**	1394845863	1	48	1	5	1	2	3	3									20	1				1				1												1
R_22t4d0qhK4XuqsG	Default Response Set	Anonymous				0			1	5l4qS_C-Kg7JJfYGmaJyZg**	1404428520	1	26	1	4	1	2	2	2									25	1		1						6		1	1	1								2
R_1JWMZO41DniSeqR	Default Response Set	Anonymous				0			1	5l4qS_C-Kg5vY3cu4adFxg**	1269857733	1	32	1	2	1	3	1	2	2								6	1		1						13												4
R_2s4mksyuzf8Js3K	Default Response Set	Anonymous				0			1	5l4qS_C-Kg6mkPMXV88a6g**	1328454056	1	31	1	5	1	2	4	5									100	1						1		1												1
R_3KZU9b3Ib0W69tU	Default Response Set	Anonymous				0			1	5l4qS_C-Kg75kbiePhtt2w**	1393635358	1	19	1	4	2												2	1		1						1												1
R_2rw1JColntpuFJ1	Default Response Set	Anonymous				0			1	5l4qS_C-Kg4DVRq_OQVIWg**	1416091494	1	54	1	3	2												6	1			1					1												1
R_3MDuVeEB4jxSmnM	Default Response Set	Anonymous				0			1	5l4qS_C-Kg7gOz26dy8LUA**	1432452869	1	43	1	1	2												5	1					1			2												2
R_A7Ej5hyrWYZK6Tn	Default Response Set	Anonymous				0			1	5l4qS_C-Kg7wSiMxSFL2rQ**	1420340878	1	21	1	4	1	1	4										55	1	1							3												1
R_1nYP6bKkY2D6NUB	Default Response Set	Anonymous				0			1	5l4qS_C-Kg5dZx7pnygJ8Q**	1318185650	1	36	1	3	2												300	1							1	6		1	1									3
R_2DTgRB47BihjOaY	Default Response Set	Anonymous				0			1	5l4qS_C-Kg6CuVIqGXJHGQ**	1435577871	1	24	1	5	1	3	4	3	2								25	1		1						2												1
R_yyeplYZRvDvsj6N	Default Response Set	Anonymous				0			1	5l4qS_C-Kg4L2-3cHDaPKg**	1256987832	1	52	1	4	1	2	4	4									15	1						1		6		1										3
R_1M3t6Mbck7wojuK	Default Response Set	Anonymous				0			1	5l4qS_C-Kg7lCNJ36LzMkw**	1145706428	1	34	1	2	1	3	3	2	2								5	1	1							4												2
R_2OYHHBvTLUNLxcs	Default Response Set	Anonymous				0			1	5l4qS_C-Kg7IX3oWf1AqEg**	1438626922	1	42	1	4	1	2	4										10	1	1							1												1
R_2R9pC5Pl3iiSr6x	Default Response Set	Anonymous				0			1	5l4qS_C-Kg6IxMy-jI9jVA**	1435902887	1	30	1	3	2												5	1					1			1												1
R_2v2mgbKV4pe499M	Default Response Set	Anonymous				0			1	5l4qS_C-Kg7IEh1vmkeMCA**	1326825972	1	22	1	3	1	6	3	3	3	3							20	1	1							1												1
R_2XmPlTSbLmG9MUU	Default Response Set	Anonymous				0			1	5l4qS_C-Kg7N5e-iqo5gXw**	1086316059	1	66	1	3	1	2	3	4									20	1			1					1												1
R_2l3r03JT5Conly9	Default Response Set	Anonymous				0			1	5l4qS_C-Kg4p2pkouuRFGw**	1413782599	1	33	1	4	2												2	1			1					1												1
R_2BkRg0bQaUzv0bf	Default Response Set	Anonymous				0			1	5l4qS_C-Kg7JwnznEk5wXA**	1439979138	1	36	1	3	2												10	1						1		2												1
R_2EGLbMXj82U4m7O	Default Response Set	Anonymous				0			1	5l4qS_C-Kg4fqqYrQw0Hlw**	1333599387	1	41	1	2	2												10	1					1			1												1
R_3En9ncOL7EuNBez	Default Response Set	Anonymous				0			1	5l4qS_C-Kg4U6tOaWXdpvw**	1376193936	1	18	1	6	2												0	1						1		1												1
R_3khVPbIrZekHMcH	Default Response Set	Anonymous				0			1	5l4qS_C-Kg61jFRmj6QalQ**	1399397350	1	48	1	2	2												7	1						1		1												1
R_OxjAcxDmK2NOGVH	Default Response Set	Anonymous				0			1	5l4qS_C-Kg5-IFqMfoUruQ**	1334867271	1	35	1	5	1	1	3										100	1							1	13												3
R_27pTRKzHRFuwnif	Default Response Set	Anonymous				0			1	5l4qS_C-Kg6SQfX1ou4Vog**	1277552800	1	71	1	5	2												6	1					1			1												1
R_3h49a3szaS53rpY	Default Response Set	Anonymous				0			1	5l4qS_C-Kg6Ktzal7KkcMQ**	1299463940	1	57	1	3	2												15	1							1	1												1
R_323hBh4oC1JXNbu	Default Response Set	Anonymous				0			1	5l4qS_C-Kg6_AyRVr9qwQQ**	1343763140	1	56	1	5	1	10	3	3	4	4	3	3	3	2	2	4	15	1				1				1												4
R_2vdH2Kj0dMVDC9H	Default Response Set	Anonymous				0			1	5l4qS_C-Kg4hTqp6XN34iw**	1439206237	1	20	1	3	2												5	1			1					3												2
R_2t5Ld7nqoijiOXf	Default Response Set	Anonymous				0			1	5l4qS_C-Kg6zUn99zADQ4Q**	1383419256	1	46	1	2	2												11	1		1						1												1
R_TubB3KLxrF9AbQd	Default Response Set	Anonymous				0			1	5l4qS_C-Kg6jAE2BoB2kXw**	1369184173	1	36	1	3	1	1	4										10	1	1							1												1
R_1gtKNOjg9MMvmn5	Default Response Set	Anonymous				0			1	5l4qS_C-Kg6FlrxNY4V6oA**	1391966086	1	47	1	5	2												16	1			1					4												2
R_2c7PTmxS66XtNlf	Default Response Set	Anonymous				0			1	5l4qS_C-Kg7rHhQ0DioJFA**	1370335254	1	25	1	3	2												4	1					1			4												2
R_0SzkyjQmW0oJoyJ	Default Response Set	Anonymous				0			1	5l4qS_C-Kg5t6hPuPziuqA**	1434679920	1	30	1	3	1	1	5										20	1				1				1												1
R_1E5SZZugYwCAyOW	Default Response Set	Anonymous				0			1	5l4qS_C-Kg6j-yVzGWUGiw**	1400250202	1	34	1	2	1	5	4	3	2	1	3						20	1	1							6		1										2
R_1pyQ06HKqCU5nCj	Default Response Set	Anonymous				0			1	5l4qS_C-Kg4lViGDrahD1w**	1391506003	1	41	1	4	1	4	3	3	3	2							50	1						1		1												1
R_1JXdUqwtPNSC0oU	Default Response Set	Anonymous				0			1	5l4qS_C-Kg7t1j6hGNnA6Q**	1405164794	1	31	1	5	1	2	5	5									50	1						1		13												4
R_1IFND8CRay768hG	Default Response Set	Anonymous				0			1	5l4qS_C-Kg5EyqvVQl1J8A**	1402482646	1	56	1	3	1	1	3										2	1					1			1												1
R_3PTD98nLjDimFyA	Default Response Set	Anonymous				0			1	5l4qS_C-Kg5MwN-J-OWEig**	1399386518	1	46	1	4	2												5	1					1			13												4
R_3HUKou8f4a7KPOn	Default Response Set	Anonymous				0			1	5l4qS_C-Kg75W1euegXUaA**	1434120277	1	50	1	2	2												3	1					1			1												1
R_RDn5QE28G1lhJTP	Default Response Set	Anonymous				0			1	5l4qS_C-Kg6Id4rBJLxYVg**	1359298847	1	67	1	5	2												7	1							1	1												1
R_2y7qbgP9nGU6fdW	Default Response Set	Anonymous				0			1	5l4qS_C-Kg4MggZ2mePImQ**	1131937648	1	65	1	2	1	3	2	2	3								25	1							1	1												1
R_3O3wA0FtGX0bbCz	Default Response Set	Anonymous				0			1	5l4qS_C-Kg5684s9LZLh9Q**	1440342403	1	46	1	3	1	1	3										3	1						1		2												2
R_3JDb4yqwNjE5ofD	Default Response Set	Anonymous				0			1	5l4qS_C-Kg6ta30v_-NIGA**	1365625630	1	21	1	3	1	1	3										4	1					1			1												1
R_2fqXv0687VtNSq1	Default Response Set	Anonymous				0			1	5l4qS_C-Kg4tUXvdwgsxng**	1397856081	1	30	1	3	1	3	3	3	3								100	1	1							6		1	1	1								3
R_2cw49DAavkPAFkw	Default Response Set	Anonymous				0			1	5l4qS_C-Kg7NgbI-trL74w**	1411212970	1	31	1	5	1	3	2	3	3								30	1				1				6		1	1							1	Rarely become extremely ill	2
R_1dnRLHgt0V2VEAL	Default Response Set	Anonymous				0			1	5l4qS_C-Kg6Aj7Nw_t3uwA**	1316933430	1	29	1	3	1	2	2										10	1		1						1												1
R_2CBo09DzupzUxL9	Default Response Set	Anonymous				0			1	5l4qS_C-Kg4WlcHykXb4AQ**	1399721493	1	33	1	4	2												200	1	1							3												2
R_2WBBVRTTPE9y9nb	Default Response Set	Anonymous				0			1	5l4qS_C-Kg6zJf11-jCZsQ**	1420589033	1	47	1	4	2												10	1						1		6								1				3
R_vOWT4CtHzweO6E9	Default Response Set	Anonymous				0			1	5l4qS_C-Kg6oBiwbbWmlEA**	1348671001	1	66	1	5	2												4	1					1			13												4
R_2XmM1ctCJYOOXaI	Default Response Set	Anonymous				0			1	5l4qS_C-Kg4zp15HxWKQ4Q**	1394039819	1	32	1	3	1	2	2	2									6	1					1			1												1
R_32W0jHRXkNuHu3k	Default Response Set	Anonymous				0			1	5l4qS_C-Kg6SvHoJv6BHdg**	1367273880	1	62	1	4	1	2	2	3									25	1		1						4												3
R_6mr3ekth6BWw05H	Default Response Set	Anonymous				0			1	5l4qS_C-Kg73XmWPxNO8Jg**	1282344235	1	28	1	5	2												10	1				1				2												2
R_2zvAY8BOrHYfh80	Default Response Set	Anonymous				0			1	5l4qS_C-Kg6U21haDzpU4Q**	1365685420	1	25	1	6	2												2	1	1							6		1	1			1						3
R_ToThVMa0WEKWCxX	Default Response Set	Anonymous				0			1	5l4qS_C-Kg6Dc73CmliZbw**	1079189447	1	62	1	3	1	4	5	4	3	3							30	1				1				2												2
R_bOUcp6tuurqB66Z	Default Response Set	Anonymous				0			1	5l4qS_C-Kg6BNL6T3689lg**	1316807041	1	56	1	4	2												1	1				1				1												1
R_3hzjiqMHqDXkP9S	Default Response Set	Anonymous				0			1	5l4qS_C-Kg77ZerbQEPXhg**	1413031905	1	50	1	2	1	4	2	2	1	1							5	1							1	1												1
R_3Kw7dCOOHL2zi5I	Default Response Set	Anonymous				0			1	5l4qS_C-Kg50b5OMlv6E1A**	1439758999	1	50	1	2	1	5	2	4	2	2	1						30	1			1					3												2
R_3rGnbShGVru3YUv	Default Response Set	Anonymous				0			1	5l4qS_C-Kg4anTHpZM3bEg**	1435369249	1	26	1	5	2												30	1					1			2												1
R_3PcS8NcAmBCeRIR	Default Response Set	Anonymous				0			1	5l4qS_C-Kg4bK0U5E5F8Vw**	1296486198	1	32	1	4	1	1	4										50	1	1							3												2
R_2amYFcQysJvaujc	Default Response Set	Anonymous				0			1	5l4qS_C-Kg7T1DZ1IhGTTA**	1397116860	1	37	1	4	2												4	1		1						3												2
R_Z95XpRlYKvm3jSp	Default Response Set	Anonymous				0			1	5l4qS_C-Kg5iEXQapCfi4g**	1388195881	1	21	1	1													2	1				1				4												3
R_a93Nx3EHBkkmi5j	Default Response Set	Anonymous				0			1	5l4qS_C-Kg4I-tvAhEnWxQ**	1436626437	1	30	1	6	1	3	2	3	4								15	1				1				1												1
R_3kncLWGFZPXEpuG	Default Response Set	Anonymous				0			1	5l4qS_C-Kg7Q6_16xpIm1A**	1398040093	1	46	1	4	2												12	1			1					1												1
R_3qmQLliQeNRAGaU	Default Response Set	Anonymous				0			1	5l4qS_C-Kg7iGge1zUdIKQ**	1435416158	1	26	1	2	1	6	1	2	3	3	3	2					10	1		1						6		1	1						1			3
R_2Cva2WmQnADfITu	Default Response Set	Anonymous				0			1	5l4qS_C-Kg6w8Dx_uXrqIQ**	1435640523	1	40	1	2	2												10	1							1	1												1
R_1LZtJY5wYi4jE8l	Default Response Set	Anonymous				0			1	5l4qS_C-Kg4d7oWszSUblQ**	1382268912	1	31	1	4	2												20	1		1						13												1
R_2EErXLyaIObjWeY	Default Response Set	Anonymous				0			1	5l4qS_C-Kg6ziRFYVewRCg**	1378331927	1	52	1	2	1	5	4	3	3	3	3						6	1					1			1												1
R_1HnLIg00ZswvYXI	Default Response Set	Anonymous				0			1	5l4qS_C-Kg52jgENTU2fSQ**	1436276321	1	18	1	2	1	1	2										50	1				1				1												1
R_1H0EzBU2JkMiyLc	Default Response Set	Anonymous				0			1	5l4qS_C-Kg5d7rpRYoJOEA**	1440006632	1	24	1	4	2												2	1		1						6									1			3
R_DGgxWvdzWYXgnyp	Default Response Set	Anonymous				0			1	5l4qS_C-Kg4Q3HNC17CVPA**	1420501592	1	37	1	4													5	1					1			1												1
R_1QAAJmpl24ownU9	Default Response Set	Anonymous				0			1	5l4qS_C-Kg4Ti-GiRenEGg**	1410221683	1	23	1	2	1	3	2	4	1								8	1		1						2												1
R_10SHwQm8vmhzBxo	Default Response Set	Anonymous				0			1	5l4qS_C-Kg4MlkjOoOMaLA**	1393042399	1	20	1	5	2												3	1				1				2												1
R_1DHew1I4APDs2kL	Default Response Set	Anonymous				0			1	5l4qS_C-Kg7r7mN6DDm0CA**	1417001968	1	40	1	3	1	3	3	4	3								25	1						1		13												2
R_3nHoqKeGE2Xh1Sd	Default Response Set	Anonymous				0			1	5l4qS_C-Kg4v8NIDiy7-9w**	1369126899	1	38	1	4	2												30	1	1							1												1
R_2ziK2CJvcjdFS0y	Default Response Set	Anonymous				0			1	5l4qS_C-Kg5p6AV5pc05dA**	1370837137	1	35	1	2	2												10	1					1			1												1
R_ROL8D9gyo2jvqZX	Default Response Set	Anonymous				0			1	5l4qS_C-Kg6VvL9Zc2hB0A**	1421390547	1	30	1	4	1	2	4	3									70	1					1			1												1
R_2ri4qen9wxTsSO0	Default Response Set	Anonymous				0			1	5l4qS_C-Kg7V3UQXnWeK2g**	1416843427	1	48	1	5	2												7	1				1				4												2
R_5nkJ58UoQti0Vcl	Default Response Set	Anonymous				0			1	5l4qS_C-Kg4w57FhBCfjKw**	1419082895	1	29	1	3	1	10	3	2	3	1	3	3	2	2	3	4	5	1					1			6		1		1								2
R_DDkWEuK0DsYBTUt	Default Response Set	Anonymous				0			1	5l4qS_C-Kg7k_6nrrJwjgA**	1330384224	1	66	1	5	2												3	1						1		1												1
R_RyubYi9NpmFKpsl	Default Response Set	Anonymous				0			1	5l4qS_C-Kg7GTbiJZ32Ulg**	1298235991	1	19	1	2	2												8	1						1		1												1
R_A0bOZZaYurMIkCt	Default Response Set	Anonymous				0			1	5l4qS_C-Kg6pyf6-Md_juA**	1437631536	1	22	1	3	2												15	1		1						4												1
R_Zb0pGJSL43BCfg5	Default Response Set	Anonymous				0			1	5l4qS_C-Kg4-HCdPri7UGw**	1404952685	1	51	1	3	2												4	1		1						2												2
R_Q0VzZuqsoXP5zd7	Default Response Set	Anonymous				0			1	5l4qS_C-Kg66H_2Om7zAPw**	1383858884	1	20	1	6	2												0	1					1			6									1			4
R_zUuZOCbMLeOIM7L	Default Response Set	Anonymous				0			1	5l4qS_C-Kg6kBzMwwyJ6dA**	1326275560	1	26	1	5	2												3	1						1		13												4
R_2wAkd3TWotID6KQ	Default Response Set	Anonymous				0			1	5l4qS_C-Kg4g1pUNhVFYeg**	1092831299	1	53	1	2	1	2	2	2									30	1						1		1												1
R_3n1xTGC1OiGYuPe	Default Response Set	Anonymous				0			1	5l4qS_C-Kg44Pc28405TZA**	1387268145	1	38	1	5	1	3	5	4	4								3	1		1						2												1
R_23dSPWzODUR8wxX	Default Response Set	Anonymous				0			1	5l4qS_C-Kg67dyynHC3WHw**	1275274898	1	77	1	2	2												2	1			1					1												1
R_2TBLo8qZWx2G8T4	Default Response Set	Anonymous				0			1	5l4qS_C-Kg4z7w9xb8wq7g**	1440344942	1	20	1	3	1	1	4										800	1	1							1												1
R_1FQASBAFIkcTaWZ	Default Response Set	Anonymous				0			1	5l4qS_C-Kg417H9t4f7fpg**	1277014239	1	21	1	3	2												11	1						1		6								1				3
R_3gT5zxVZBqMNPWc	Default Response Set	Anonymous				0			1	5l4qS_C-Kg7FJQ1LTafnOA**	1439738629	1	21	1	2	2												8	1				1				1												2
R_qONlB5IcVUirQgF	Default Response Set	Anonymous				0			1	5l4qS_C-Kg66GPyir_xF4w**	1437732072	1	30	1	4	1	4	3	3	5	1							5	1	1							1												3
R_2cpHiqAdvsb8j1G	Default Response Set	Anonymous				0			1	5l4qS_C-Kg4BUZmXcU7bvw**	1414287462	1	25	1	4	1	2	3	3									4	1		1						1												1
R_3kpos703MFVbo0d	Default Response Set	Anonymous				0			1	5l4qS_C-Kg6gjn5-gmiJVQ**	1375262239	1	36	1	3	1	2	3	3									5	1							1	1												1
R_9TZL3WsEssV8jlL	Default Response Set	Anonymous				0			1	5l4qS_C-Kg69K3K0oCh41g**	1247363447	1	32	1	2	1	2	3	2									15	1				1				3												2
R_a2Uwol3qzW05Hup	Default Response Set	Anonymous				0			1	5l4qS_C-Kg4WUJTGPExKjw**	1432850735	1	31	1	2	2												25	1		1						1												1
R_2aJOJhOSlAfreNv	Default Response Set	Anonymous				0			1	5l4qS_C-Kg7A1469317gAg**	1295931132	1	38	1	2	1	1	2										50	1	1							1												1
R_1EWIybsGtxEUF4m	Default Response Set	Anonymous				0			1	5l4qS_C-Kg4mNeqityBOUQ**	1380023798	1	35	1	4	2												15	1					1			3												2
R_s6clLbseypQtvG1	Default Response Set	Anonymous				0			1	5l4qS_C-Kg6aF3MTrPD4wQ**	1340626306	1	56	1	3	2												125	1		1						1												1
R_PwJ542MIwChoceZ	Default Response Set	Anonymous				0			1	5l4qS_C-Kg6NnfZ4zzf2Xw**	1266197326	1	43	1	3	2												25	1		1						1												1
R_UgvG3Ys4EXBbtq9	Default Response Set	Anonymous				0			1	5l4qS_C-Kg7TpTGtJ6zTwA**	1437988025	1	24	1	3	1	2	3	3									20	1							1	2												2
R_2V1NpRQPaTABP8O	Default Response Set	Anonymous				0			1	5l4qS_C-Kg6NWVNaHKsMeg**	1303929595	1	26	1	5	2												12	1			1					6			1							1	Would rather take my chances then to inject something man made into my bodr	2
R_2bQuNaMkX4cNSqD	Default Response Set	Anonymous				0			1	5l4qS_C-Kg4zYBwU7rGDsw**	1430794191	1	42	1	3	1	1	4										45	1							1	1												1
R_1Pc8z3Ms5SGxoko	Default Response Set	Anonymous				0			1	5l4qS_C-Kg63gRFsx2Ceqg**	1419379659	1	48	1	3	2												25	1					1			1												1
R_2Xccp2bj6Vl3kGT	Default Response Set	Anonymous				0			1	5l4qS_C-Kg4xA0dARdzuFw**	1438847768	1	28	1	1	1	3	2	2	3								10	1							1	1												1
R_1CKmoLx1htC7kbL	Default Response Set	Anonymous				0			1	5l4qS_C-Kg7cy6j6plIL_w**	1398960208	1	21	1	5	2												20	1						1		2												1
R_1DpZNkBdCqTkdfj	Default Response Set	Anonymous				0			1	5l4qS_C-Kg6TjLm8HhYnHg**	1440289060	1	23	1	2	1	3	2	2	2								15	1		1						13												1
R_2Uf5HZy69DForsB	Default Response Set	Anonymous				0			1	5l4qS_C-Kg6Qmtf16LYhyA**	1348322889	1	44	1	4	1	1	4										100	1	1							2												2
R_2yfGPfDQyruM3kl	Default Response Set	Anonymous				0			1	5l4qS_C-Kg7CDIBiE-kxBA**	1439860656	1	23	1	4	1	2	4	4									100	1			1					1												1
R_2BlmyTbebMnsjNf	Default Response Set	Anonymous				0			1	5l4qS_C-Kg4lENUwYN0W6A**	1305201980	1	35	1	4	1	1	2										6	1				1				1												1
R_25EHJT0Q228vOB3	Default Response Set	Anonymous				0			1	5l4qS_C-Kg7mnK-_sFhE3g**	1434902708	1	57	1	2	2												5	1		1						1												1
R_0IYIRhtuMt8UYCt	Default Response Set	Anonymous				0			1	5l4qS_C-Kg5UBbUelm3o7w**	1305539525	1	35	1	3	1	2	2	3									7	1		1						4												1
R_3RyipGEEgxEQgoc	Default Response Set	Anonymous				0			1	5l4qS_C-Kg4xbZFaDVwccA**	1281057130	1	34	1	2	1	1	2										6	1	1							1												1
R_vVwBqUV7N02ZNHX	Default Response Set	Anonymous				0			1	5l4qS_C-Kg7tnmPbBKLylw**	1440019635	1	28	1	4	1	1	3										29	1						1		2												2
R_1OHptsrBBmvbRYh	Default Response Set	Anonymous				0			1	5l4qS_C-Kg6wf-e_d3rFjQ**	1404269194	1	23	1	5	1	2	2	1									7	1		1						1												1
R_3GjmnHqK40uUaRg	Default Response Set	Anonymous				0			1	5l4qS_C-Kg7qWlGhGfjaOA**	1421420288	1	47	1	2	1	1	2										6	1			1					1												1
R_2sYgkVqjlAmhnVm	Default Response Set	Anonymous				0			1	5l4qS_C-Kg7vtgEnEZqLpQ**	1385280005	1	34	1	1	2												9	1					1			1												1
R_1LOmAcurRs6l369	Default Response Set	Anonymous				0			1	5l4qS_C-Kg5es3t7Nk7QFw**	1439150288	1	57	1	5	2												12	1					1			4												2
R_3p5wT5x0zqiKmF3	Default Response Set	Anonymous				0			1	5l4qS_C-Kg4pE4kV2al_fQ**	1333914240	1	62	1	3	2												10	1				1				1												1
R_3NPc96fs2on656N	Default Response Set	Anonymous				0			1	5l4qS_C-Kg56Qz-5y6WCTw**	1394821764	1	19	1	4	2												11	1		1						3												2
R_2awshtfpU4NCGmW	Default Response Set	Anonymous				0			1	5l4qS_C-Kg5e6SbiN9EDsA**	1408834458	1	45	1	5	1	1	5										50	1						1		3												2
R_2V1m51EPPfw0ib6	Default Response Set	Anonymous				0			1	5l4qS_C-Kg7RT7dzS7HEbA**	1131887094	1	39	1	2	2												3	1						1		1												1
R_2VL4I90f57EAiGn	Default Response Set	Anonymous				0			1	5l4qS_C-Kg4JdrhkTSdCFA**	1355787724	1	39	1	3													20	1							1	2												1
R_Q9DuvkIvoaZxgpb	Default Response Set	Anonymous				0			1	5l4qS_C-Kg5rVlTvn-BrrA**	1314782365	1	35	1	4	1	2	3	3									50	1					1			1												1
R_27O7rcr78opSLSM	Default Response Set	Anonymous				0			1	5l4qS_C-Kg6i9CViQezG2g**	1086300409	1	54	1	3	1	1	4										2	1				1				1												1
R_2ZQbgmLQbK0IYV2	Default Response Set	Anonymous				0			1	5l4qS_C-Kg4XjKWyplWf3w**	1165461203	1	65	1	1	2												2	1						1		1												1
R_1jkNOIo4j0S6eD8	Default Response Set	Anonymous				0			1	5l4qS_C-Kg6xTUUpLmp6nw**	1393077443	1	31	1	2	2												2	1						1		4												2
R_10MKVJJoly0alzR	Default Response Set	Anonymous				0			1	5l4qS_C-Kg5h3csMJWjU2Q**	1396004005	1	41	1	4	1	2	1	2									20	1							1	1												1
R_3HzgFgK1ULeWgjV	Default Response Set	Anonymous				0			1	5l4qS_C-Kg4V_Ykp4LEygg**	1362684861	1	39	1	4	1	1	3										10	1		1						3												2
R_1Ecwzy8xNn71nyS	Default Response Set	Anonymous				0			1	5l4qS_C-Kg71pvnaa4OmTQ**	1183465263	1	63	1	1	2												3	1			1					6							1					3
R_WBXBPWMxnx1g8PT	Default Response Set	Anonymous				0			1	5l4qS_C-Kg5mcPiYH3_3ww**	1437108587	1	29	1	2	2												200	1					1			6		1	1			1			1	1	I do not trust the FDA to tell me what is good or not good for my body. The pharmaceutical companies are only looking to make money off of sick people, not cure or treat with medicine.	3
R_psfywpQOShr7ttf	Default Response Set	Anonymous				0			1	5l4qS_C-Kg4erYmnd9HPtg**	1358776688	1	22	1	4	2												8	1						1		3												2
R_2bUJQ5P1f5JGA2Y	Default Response Set	Anonymous				0			1	5l4qS_C-Kg6umQ6SjwqKfQ**	1394056951	1	50	1	4	2												8	1			1					1												1
R_1F4Hi3DHRg5hpvr	Default Response Set	Anonymous				0			1	5l4qS_C-Kg7U4x1f_bbN4g**	1436067194	1	40	1	3	1	2	3	1									0	1							1	2												1
R_1mIx7faJGyT4Nuv	Default Response Set	Anonymous				0			1	5l4qS_C-Kg4pvojni_OKqA**	1439980616	1	35	1	4	2												2	1			1					4												2
R_3385VCegtF3n8DK	Default Response Set	Anonymous				0			1	5l4qS_C-Kg5By2eiOcCrUQ**	1294937967	1	73	1	4	1	3	3	1	2								50	1		1						1												1
R_3F3Fjyy3H3GBD8W	Default Response Set	Anonymous				0			1	5l4qS_C-Kg4xAluxN5445g**	1392429899	1	50	1	3	1	1	2										105	1							1	6						1						4
R_1mscK2NylCFpJdB	Default Response Set	Anonymous				0			1	5l4qS_C-Kg7LOWJ9MWTDYQ**	1414286239	1	20	1	2	2												10	1	1							2												1
R_2dgLLTdtaVpwbcC	Default Response Set	Anonymous				0			1	5l4qS_C-Kg7_x-9Y7Q1pZQ**	1436611050	1	46	1	3	1	4	3	3	3	3							30	1			1					2												1
R_2QE5eqkSCW2sorE	Default Response Set	Anonymous				0			1	5l4qS_C-Kg5wnc-czIZB7g**	1316842426	1	29	1	3	1	2	3	2									500	1						1		1												1
R_1FkREDnaInHqNja	Default Response Set	Anonymous				0			1	5l4qS_C-Kg7qBv9xYiEPBg**	1247450526	1	58	1	4	1	5	4	3	3	3	5						2	1	1							1												1
R_1dhLTIJQRXaFTY6	Default Response Set	Anonymous				0			1	5l4qS_C-Kg7ENM5AEBnhSg**	1437994071	1	29	1	4	1	1	4										50	1		1						3												2
R_3nBZiXrcFvgOfHA	Default Response Set	Anonymous				0			1	5l4qS_C-Kg4O1sc5YEFDgg**	1403157177	1	31	1	5	2												8	1				1				1												1
R_3kA1tKfvcn7JMXp	Default Response Set	Anonymous				0			1	5l4qS_C-Kg7stLCF7d4TVw**	1438719835	1	45	1	2	1	1	5										50	1				1				5	50											2
R_T7U8yz6EVrmkjPr	Default Response Set	Anonymous				0			1	5l4qS_C-Kg5tTRECDGQlKQ**	1414878119	1	30	1	3	1	3	3	3	3								10	1			1					2												1
R_3C4k0ufPf8Uv4Dn	Default Response Set	Anonymous				0			1	5l4qS_C-Kg6b51wQB5TkOA**	1393147016	1	30	1	3	1	5	3	3	2	3	3						200	1				1				1												1
R_1P0OgFSdFFUxWb9	Default Response Set	Anonymous				0			1	5l4qS_C-Kg4aoUMWBOi0Dg**	1407187880	1	20	1	2	2												5	1					1			1												1
R_30x9OwKv4Xf3efi	Default Response Set	Anonymous				0			1	5l4qS_C-Kg5y1AkuRWrNrw**	1380956131	1	30	1	1	1	2	1	2									100	1					1			1												1
R_AEudd9ZlhESgYV3	Default Response Set	Anonymous				0			1	5l4qS_C-Kg5i0XeJIiYIVw**	1411949187	1	46	1	4	2												3	1							1	2												1
R_2c7MgA7Y12ib2Tl	Default Response Set	Anonymous				0			1	5l4qS_C-Kg7eqlv_0FtRHQ**	1439890156	1	53	1	4	1	1	4										20	1		1						1												1
R_2cCsPqKa1WHXz64	Default Response Set	Anonymous				0			1	5l4qS_C-Kg7o7o_PMTzjig**	1255320798	1	40	1	2	1	2	2	4									6	1					1			1												1
R_1fkMXTsMsRfhfY6	Default Response Set	Anonymous				0			1	5l4qS_C-Kg5V7fFSRUZpkw**	1410960288	1	21	1	2	1	1	2										5	1					1			1												3
R_2EmCQmHqQxE2H8h	Default Response Set	Anonymous				0			1	5l4qS_C-Kg6pdRhI3lYAhA**	1329533211	1	18	1	4	2												20	1							1	2												1
R_3lxDqVBo0Sie8Qr	Default Response Set	Anonymous				0			1	5l4qS_C-Kg6Uuz6AtZXiBA**	1436214405	1	29	1	3	1	2	3	3									80	1						1		1												1
R_27jRlgZZmwUH2YI	Default Response Set	Anonymous				0			1	5l4qS_C-Kg604XQ8Eg4yGw**	1380499564	1	38	1	2	1	3	2	3	3								800	1						1		2												1
R_9mBNIr1twfU89yx	Default Response Set	Anonymous				0			1	5l4qS_C-Kg5obMn5ew-0Ag**	1392153999	1	39	1	3	1	2	3	4									6	1	1							1												1
R_3Ed5nh6ezlQlrIw	Default Response Set	Anonymous				0			1	5l4qS_C-Kg6GhzBp07X6CA**	1406893183	1	43	1	5	2												50	1							1	4												2
R_2SdTDZPqvhS1CHQ	Default Response Set	Anonymous				0			1	5l4qS_C-Kg7-OTV2RHm8Ew**	1369077181	1	36	1	3	1	3	4	4	4								5	1		1						13												4
R_3MQoiYG0cCgt3ms	Default Response Set	Anonymous				0			1	5l4qS_C-Kg5YQmX0NQZYEQ**	1439245108	1	18	1	3	1	2	3	2									20	1						1		2												3
R_1rk4Wmvg1sefaWS	Default Response Set	Anonymous				0			1	5l4qS_C-Kg7Y_6i7V93RPA**	1328117203	1	39	1	2	1	3	3	3	3								4	1		1						1												1
R_2tckJSulZ8vnk7Z	Default Response Set	Anonymous				0			1	5l4qS_C-Kg4RCxJJpcHqQQ**	1329389044	1	30	1	5	1	3	5	5	5								20	1		1						1												1
R_1CJCz7fqtQ7o79G	Default Response Set	Anonymous				0			1	5l4qS_C-Kg5vpKYQO7pMRw**	1420553682	1	25	1	4	1	5	4	3	3	3	3						20	1				1				13												4
R_21hdssAqyIXfROM	Default Response Set	Anonymous				0			1	5l4qS_C-Kg7Hsxg9XdZ5Ew**	1436739389	1	49	1	2	1	3	2	4	2								10	1	1							5	100000											2
R_svRuYjfb6lHxJHX	Default Response Set	Anonymous				0			1	5l4qS_C-Kg42giXPGHu5Bg**	1131943035	1	31	1	4	2												50	1			1					1												1
R_DObg8pInrqqrvgZ	Default Response Set	Anonymous				0			1	5l4qS_C-Kg5Fj3TiZji3NA**	1386828749	1	20	1	2	2												5	1				1				1												1
R_QmMuIGE8sYJuLOF	Default Response Set	Anonymous				0			1	5l4qS_C-Kg5a6RhKZOfUNA**	1411828558	1	40	1	2	1	5	2	2	2	3	3						100	1			1					1												1
R_2dJRUxtTUtR8i07	Default Response Set	Anonymous				0			1	5l4qS_C-Kg6EyBMld13p7w**	1396047847	1	25	1	3	2												8	1						1		2												1
R_22FkN2Y6NiHOGze	Default Response Set	Anonymous				0			1	5l4qS_C-Kg45CJobOK5j4A**	1433684355	1	18	1	3	1	1	4										8	1					1			1												1
R_2dEJaOeMOk1mS5A	Default Response Set	Anonymous				0			1	5l4qS_C-Kg5QUr9yG_Q3Vw**	1266228358	1	34	1	4	1	3	4	3	5								5	1					1			3												1
R_3sAFptdKNa9Nhcb	Default Response Set	Anonymous				0			1	5l4qS_C-Kg6jvv2Bz39yjg**	1132043333	1	27	1	5	2												2	1						1		2												2
R_3lGosTRXQTtnR0D	Default Response Set	Anonymous				0			1	5l4qS_C-Kg7cp8FygDfYSw**	1406648441	1	45	1	2	1	5	2	2	2	2	2						22	1			1					1												1
R_1mkL1RgRoEuqboe	Default Response Set	Anonymous				0			1	5l4qS_C-Kg6LXjJVWN63oQ**	1379642635	1	34	1	3	2												10	1							1	1												1
R_SUesLrLfr8uEs4p	Default Response Set	Anonymous				0			1	5l4qS_C-Kg40tvgiOdzahQ**	1437703245	1	53	1	2													5	1			1					6					1							3
R_3e2bCQ39s4RfOy8	Default Response Set	Anonymous				0			1	5l4qS_C-Kg5D-S7-7vFj7A**	1324890565	1	51	1	6	2												0	1		1						13												4
R_0BMyLvPjuxKur4J	Default Response Set	Anonymous				0			1	5l4qS_C-Kg5eWMJ9rA0P5w**	1399383755	1	47	1	5	2												1	1							1	2												4
R_2Ua1gNEc8ayGIXg	Default Response Set	Anonymous				0			1	5l4qS_C-Kg7hoiDpOiOS-g**	1421010026	1	37	1	4	2												1	1	1							1												1
R_DcmvY8IwPEYXDBD	Default Response Set	Anonymous				0			1	5l4qS_C-Kg74sxsso8SeMw**	1383800455	1	40	1	2	1	1	3										1	1					1			1												1
R_1OVa4WJnnetcYXK	Default Response Set	Anonymous				0			1	5l4qS_C-Kg6Ag_vwEqqSrw**	1276525978	1	52	1	2	1	1	5										100	1	1							1												1
R_1I6tTLiOVbed5gJ	Default Response Set	Anonymous				0			1	5l4qS_C-Kg44FwaYbbRg7w**	1401549082	1	49	1	4	1	4	2	2	3	3							10	1						1		1												1
R_1FQUn3Cp2bxvYcX	Default Response Set	Anonymous				0			1	5l4qS_C-Kg4qaMWbX5lF6A**	1414505970	1	43	1	3	1	10	3	5	4	3	3	3	3	3	3	3	25	1					1			1												1
R_2sbvRFhjC7pgX4z	Default Response Set	Anonymous				0			1	5l4qS_C-Kg7X4stCIbxuwQ**	1379907423	1	25	1	5	2												15	1	1							1												1
R_UnlMno2G4yNLhUR	Default Response Set	Anonymous				0			1	5l4qS_C-Kg5hvB3IqXQ0cw**	1131888570	1	31	1	2	2												1	1			1					13												4
R_1mJy0ZeOkOaP9W5	Default Response Set	Anonymous				0			1	5l4qS_C-Kg5pjo_n0nh0ow**	1287450732	1	64	1	3	2												4	1					1			13												4
R_3dX1pICbZWbxFXo	Default Response Set	Anonymous				0			1	5l4qS_C-Kg7NFZYqMhji1A**	1432280236	1	41	1	2	1	2	4	4									20	1			1					3												2
R_29iGVrexE8B2438	Default Response Set	Anonymous				0			1	5l4qS_C-Kg5cnaGKpt2EvQ**	1295677353	1	57	1	4	2												37	1				1				1												1
R_T25Yk2Ueml3dgXL	Default Response Set	Anonymous				0			1	5l4qS_C-Kg5CHMCq8D6VoA**	1433002164	1	18	1	3	2												25	1					1			1												1
R_2WOKKmk3hvhNigP	Default Response Set	Anonymous				0			1	5l4qS_C-Kg7eLtYtLlRiiA**	1438410005	1	25	1	3	2												35	1					1			3												2
R_UomW30AEx4eSgOl	Default Response Set	Anonymous				0			1	5l4qS_C-Kg40JNVJOG88fA**	1368555225	1	40	1	2	2												25	1							1	1												1
R_pJGbRm4T92ozkBP	Default Response Set	Anonymous				0			1	5l4qS_C-Kg5xTuFFLfiBVA**	1401311593	1	29	1	5													3	1							1	1												3
R_3qgoL93rJXN1RJ4	Default Response Set	Anonymous				0			1	5l4qS_C-Kg7at0-68I79pA**	1438897407	1	23	1	4	2												1	1		1						1												1
R_zU1DFhAdNyyX1Dz	Default Response Set	Anonymous				0			1	5l4qS_C-Kg5V6OkJ75kwxA**	1267958668	1	45	1	3	1	1	2										10	1				1				2												1
R_3k0n4oW42NmEnAT	Default Response Set	Anonymous				0			1	5l4qS_C-Kg482LMQmdWdWQ**	1383212212	1	29	1	4	1	3	3	3	4								66	1		1						4												2
R_3gMomMqg8VMlsZ3	Default Response Set	Anonymous				0			1	5l4qS_C-Kg4Cj8rwcmAKpw**	1409147363	1	55	1	2	1	1	4										40	1		1						6		1	1	1	1							3
R_2yjdLfO1Rx1mtsb	Default Response Set	Anonymous				0			1	5l4qS_C-Kg6Ev4GqaJNzMw**	1294105970	1	60	1	4	2												15	1		1						2												2
R_0vJoddBQy2WioI9	Default Response Set	Anonymous				0			1	5l4qS_C-Kg5v6raedrklqw**	1387612312	1	28	1	5	1	3	5	3	4								50	1			1					1												1
R_3jfi8pHkQ2xao5o	Default Response Set	Anonymous				0			1	5l4qS_C-Kg7_fp7DKqKEPA**	1388332736	1	25	1	3	1	3	4	2	2								10	1		1						1												1
R_3haun2L3Uu3tIq9	Default Response Set	Anonymous				0			1	5l4qS_C-Kg5VF_CuZ3uPjg**	1437934811	1	31	1	4	1	2	2	3									100	1			1					6								1				3
R_2DTCaj3GyA0GybQ	Default Response Set	Anonymous				0			1	5l4qS_C-Kg5IwrsM75AYOg**	1407551698	1	44	1	5	1	1	4										20	1							1	1												1
R_2RVw2Gfpa5gjwvH	Default Response Set	Anonymous				0			1	5l4qS_C-Kg7HvT0-0UBloQ**	1411445548	1	37	1	5	2												10	1							1	1												1
R_sO51rrxjvuo4pJT	Default Response Set	Anonymous				0			1	5l4qS_C-Kg6SpOZhIH4Smg**	1439153196	1	61	1	3	1	1	2										10	1				1				1												1
R_2Y93QxHCMNRbaDM	Default Response Set	Anonymous				0			1	5l4qS_C-Kg4jdagEVbPzJQ**	1414450283	1	21	1	4	1	1	3										10	1		1						2												1
R_1GU0Y0v21RHmOZ0	Default Response Set	Anonymous				0			1	5l4qS_C-Kg6GQo4RO-cB5A**	1383781569	1	28	1	5	1	1	5										20	1					1			4												2
R_DpIkDr9SDOusUgx	Default Response Set	Anonymous				0			1	5l4qS_C-Kg48_YaeG-_c8w**	1079482617	1	59	1	5	2												100	1		1						1												1
R_3qE6s6nOYju1eIg	Default Response Set	Anonymous				0			1	5l4qS_C-Kg4Gi29n0kX04A**	1437999209	1	48	1	3	1	2	2	2									15	1							1	1												1
R_3fTUfOHGkqdnvJD	Default Response Set	Anonymous				0			1	5l4qS_C-Kg6FehrEhpIkWg**	1438246817	1	29	1	3	1	4	3	4	2	3							35	1		1						1												1
R_6RL7T9rhBoA2gWB	Default Response Set	Anonymous				0			1	5l4qS_C-Kg7V_s9X8E6D6w**	1351392678	1	71	1	5	2												65	1		1						6										1	HERD IMMUNITY	3
R_yUSSjiNJkpnXi8N	Default Response Set	Anonymous				0			1	5l4qS_C-Kg6PKzFBFRy8jQ**	1212593691	1	58	1	5	2												10	1						1		2												1
R_bPZdNEY1IV71BJv	Default Response Set	Anonymous				0			1	5l4qS_C-Kg550ngf23J1BA**	1439529841	1	47	1	4	1	1	3										3	1				1				1												1
R_3J8VNUAFNIv4RHH	Default Response Set	Anonymous				0			1	5l4qS_C-Kg7Uznyh-TOA7g**	1330410316	1	55	1	5	2												4	1	1							2												1
R_1OV9Y6od9y7o1tm	Default Response Set	Anonymous				0			1	5l4qS_C-Kg6IbX4F4eGeng**	1436604964	1	38	1	3													500	1						1		1												1
R_2c0eSiHkocae4Bl	Default Response Set	Anonymous				0			1	5l4qS_C-Kg7zb1orVJ7hUg**	1436626418	1	19	1	3	2												30	1						1		3												2
R_3Ey68e0D4IJtYsH	Default Response Set	Anonymous				0			1	5l4qS_C-Kg6YRQrsb4ZtqA**	1353876460	1	40	1	5	2												3	1						1		13												3
R_sM5P8ZPu1Qopn2h	Default Response Set	Anonymous				0			1	5l4qS_C-Kg71JfYdZbNEOA**	1342922138	1	47	1	4	1	1	4										20	1						1		1												1
R_2uDQINsIw02wDR0	Default Response Set	Anonymous				0			1	5l4qS_C-Kg7WdUnZgC2kMA**	1281167410	1	28	1	3	1	1	3										50	1		1						2												4
R_2cBC8q04yeJ0iBe	Default Response Set	Anonymous				0			1	5l4qS_C-Kg7kU2hXFcjdIQ**	1398570333	1	28	1	2	2												0	1						1		2												4
R_1LqbqQ775WEO30m	Default Response Set	Anonymous				0			1	5l4qS_C-Kg4YG2CbBPJBGw**	1323964386	1	57	1	2	1	2	2	3									25	1						1		6		1										3
R_WqahYcG4R9cqS1X	Default Response Set	Anonymous				0			1	5l4qS_C-Kg7TzLlmg8BP1w**	1153069871	1	70	1	3	1	2	5	3									10	1							1	3												2
R_3KJVtf7IkTp2eeZ	Default Response Set	Anonymous				0			1	5l4qS_C-Kg6LBa8SN50p9g**	1091972838	1	33	1	4	1	2	4	1									10	1			1					2												1
R_Ah6ZgjInEd6MOk1	Default Response Set	Anonymous				0			1	5l4qS_C-Kg6BWGHk1-vGTg**	1440356477	1		1	2	1	2	2										4	1	1							1												1
R_rdVdjqDDaCZhKtr	Default Response Set	Anonymous				0			1	5l4qS_C-Kg55CgiKUkoLLg**	1349277335	1	19	1	2	1	3	1	3	1								645	1			1					1												1
R_1CxyIoR5NADkhHm	Default Response Set	Anonymous				0			1	5l4qS_C-Kg6UAvmUYHh4nw**	1420117260	1	38	1	3	2												50	1							1	6			1									3
R_3rOlEPRnCYNd3Ug	Default Response Set	Anonymous				0			1	5l4qS_C-Kg73ISD16PlwJA**	1306738453	1	27	1	3	1	1	2										12	1		1						3												1
R_6yFkjZDSDJPUqe5	Default Response Set	Anonymous				0			1	5l4qS_C-Kg7Jya_BI6Hpvw**	1285895744	1	54	1	5	2												8	1				1				2												1
R_24eHKTMfha1CpMK	Default Response Set	Anonymous				0			1	5l4qS_C-Kg6_Z-grUqF82Q**	1351105702	1	74	1	3	1	2	2	3									100	1	1							3												2
R_2QX1LYTlZRV6NI0	Default Response Set	Anonymous				0			1	5l4qS_C-Kg5Hh_uphNnbdA**	1440347866	1	28	1	6	2												30	1						1		13												4
R_2D1aEGMDAjDoPfX	Default Response Set	Anonymous				0			1	5l4qS_C-Kg6kCrxVJ5fotA**	1410195451	1	49	1	4	1	3	2	2	2								10	1							1	1												1
R_1i9hMPMDFME2enA	Default Response Set	Anonymous				0			1	5l4qS_C-Kg6g8zlJZg1RTQ**	1348737253	1	63	1	3	2												10	1				1				1												1
R_3lyR5CbpapWMZc0	Default Response Set	Anonymous				0			1	5l4qS_C-Kg7fziHeg2vLwQ**	1380542304	1	58	1	2	2												20	1				1				6					1							3
R_UQ74pSP3N8UcitP	Default Response Set	Anonymous				0			1	5l4qS_C-Kg7h1ATZgdbokQ**	1440333923	1	21	1	2	2												120	1							1	1												1
R_1rP1AkO0mqvINyZ	Default Response Set	Anonymous				0			1	5l4qS_C-Kg63wYLGJfdItw**	1355707682	1	41	1	4	2												30	1							1	6		1	1							1	There are documented causes of vaccines giving partakers the disease in which it was suppose to ward off. More and more pharmaceutical companies know of adverse effects to their products, but do not articulate them to the public.	3
R_3r1bM9vODoMVbjd	Default Response Set	Anonymous				0			1	5l4qS_C-Kg7Ox7MJetWDtA**	1298404658	1	32	1	1	1	1	1										100	1	1							1												1
R_1MMvWoFRbqCVg5g	Default Response Set	Anonymous				0			1	5l4qS_C-Kg4CYT0P8z1rsg**	1318527509	1	40	1	4	1	2	3	3									30	1				1				4												4
R_2VDtVCMrmEkJeMj	Default Response Set	Anonymous				0			1	5l4qS_C-Kg6wjPpdX06UJw**	1392787720	1	37	1	2	2												50	1			1					13												4
R_1ff4wIXdlRiFMRR	Default Response Set	Anonymous				0			1	5l4qS_C-Kg4VZBa6HQ5Lvg**	1390068220	1	28	1	4	1	2	4	3									25	1				1				3												1
R_3GpTPzlk0oqyd13	Default Response Set	Anonymous				0			1	5l4qS_C-Kg4Jqhn7KuSFAw**	1378107322	1	18	1	3	2												0	1						1		4												4
R_2uKG6PHW6gY86Lf	Default Response Set	Anonymous				0			1	5l4qS_C-Kg56bHYGC42Crw**	1407683375	1	33	1	4	2												3	1			1					13												3
R_pzMCCrM9PwFG6Ep	Default Response Set	Anonymous				0			1	5l4qS_C-Kg73YUAAumOf0g**	1361411536	1	30	1	3	2												300	1			1					6			1									3
R_1MYSjfnnBCqhIHu	Default Response Set	Anonymous				0			1	5l4qS_C-Kg4HGLT1T0aLzg**	1417364927	1	29	1	3	1	1	2										50	1		1						4												1
R_1LeqAK6hzB2Ncwn	Default Response Set	Anonymous				0			1	5l4qS_C-Kg5qTsUykzcDTg**	1243292757	1	56	1	3	2												2	1				1				13												4
R_1F5H2DLQHYp2hzk	Default Response Set	Anonymous				0			1	5l4qS_C-Kg4Ltc58V3PGtA**	1384722165	1	36	1	2	1	4	2	2	2	3							10	1			1					3												2
R_bqnnKiPDTqztAqZ	Default Response Set	Anonymous				0			1	5l4qS_C-Kg5wXdI9ajdidQ**	1439212187	1	32	1	4	1	6	2	1	3	3	2	4					10	1					1			3												1
R_3QJGQsIKv1Ah6Bz	Default Response Set	Anonymous				0			1	5l4qS_C-Kg48hImqB5QAYw**	1352036460	1	19	1	3	2												80	1						1		1												1
R_1Ovk1LFg0qJvA1r	Default Response Set	Anonymous				0			1	5l4qS_C-Kg7s7Cww1csoTQ**	1440359648	1	42	1	3	1	1	4										10	1	1							1												1
R_sIgyVj4gKKN3WYV	Default Response Set	Anonymous				0			1	5l4qS_C-Kg7RwqDagbja_g**	1403685384	1	28	1	3	1	2	4	4									25	1						1		1												1
R_5hkXEjcQeIwDjON	Default Response Set	Anonymous				0			1	5l4qS_C-Kg6uOgqPqlFMdw**	1340048176	1	36	1	3	1	2	2	3									300	1				1				6		1	1									3
R_CjdgSmayvVRrR1T	Default Response Set	Anonymous				0			1	5l4qS_C-Kg4z0ESWGGICGg**	1192799582	1	60	1	5	2												10	1							1	13												4
R_3J8IKAUXtSKt8Pn	Default Response Set	Anonymous				0			1	5l4qS_C-Kg7PuA7rCeFTqA**	1271239766	1	66	1	3	2												5	1		1						2												1
R_PBtLh4eHkDdjlOp	Default Response Set	Anonymous				0			1	5l4qS_C-Kg6FxduqfCo_Pw**	1435139750	1	21	1	2	2												5	1				1				1												1
R_24bAkrMLsSKb61J	Default Response Set	Anonymous				0			1	5l4qS_C-Kg52n3qdxcnVyA**	1379914689	1	28	1	2	1	6	2	3	3	3	2	2					40	1					1			5	20											2
R_1ohazUHS7ioKWLH	Default Response Set	Anonymous				0			1	5l4qS_C-Kg6_Jop5I7mhrQ**	1349249592	1	59	1	2	1	6	2	2	2	2	2	2					10	1		1						4												2
R_vdC0rysTgv7uC2J	Default Response Set	Anonymous				0			1	5l4qS_C-Kg7q-7i8M_w45g**	1096506764	1	28	1	4	1	4	4	4		4							40	1			1					1												1
R_2ANCY3FvOb0MmHj	Default Response Set	Anonymous				0			1	5l4qS_C-Kg7f0Le7nn7Ykw**	1372411799	1	36	1	4	1	2	4	4									10	1						1		2												1
R_3JsgIN9Q5uvkHGr	Default Response Set	Anonymous				0			1	5l4qS_C-Kg7-Cu9yIQgW8A**	1415824064	1	68	1	4	2												25	1	1							4												2
R_3Djxeq1DZM4i4yM	Default Response Set	Anonymous				0			1	5l4qS_C-Kg7oAwnCekDiNw**	1438808356	1	26	1	3	1	1	3										20	1							1	1												1
R_3pbZd8TJ08a6swU	Default Response Set	Anonymous				0			1	5l4qS_C-Kg6lEoe-xFM-Eg**	1194929789	1	46	1	2	1	2	2	2									50	1						1		3												1
R_27khyTFB459Bfbh	Default Response Set	Anonymous				0			1	5l4qS_C-Kg7GglS_mlj32A**	1406980297	1	29	1	4	2												15	1			1					5	150											2
R_1l0RciRw1ksgOR4	Default Response Set	Anonymous				0			1	5l4qS_C-Kg7LYD8m2qniiw**	1360014529	1	52	1	2	1	1	2										25	1							1	13												4
R_2t8ReynSY8fUf3p	Default Response Set	Anonymous				0			1	5l4qS_C-Kg7nfgmDY3FiFw**	1432001966	1	34	1	2	1	2	4	3									10	1				1				1												1
R_22sG8URn2CdpiiO	Default Response Set	Anonymous				0			1	5l4qS_C-Kg7Fd0BEA6y9NQ**	1330672047	1	72	1	3	2												20	1						1		1												1
R_1LHyobVxUIjFqoU	Default Response Set	Anonymous				0			1	5l4qS_C-Kg44_RQ5MpYeoQ**	1246388342	1	60	1	3	1	2	4	3									20	1							1	1												1
R_1pmbTQFUU37aafg	Default Response Set	Anonymous				0			1	5l4qS_C-Kg6O0682RvSL7Q**	1397103034	1	27	1	2	1	1	2										6	1				1				5	30											3
R_3PHP7y04plzytLc	Default Response Set	Anonymous				0			1	5l4qS_C-Kg71RzBf4pfPIg**	1341927751	1	46	1	4	1	1	5										2	1				1				13												4
R_d7n0q8H2etI2XRf	Default Response Set	Anonymous				0			1	5l4qS_C-Kg6Tg72QV_zAGQ**	1387112560	1	37	1	3	2												3	1		1						1												1
R_1CjAxbu3PTJsp7Y	Default Response Set	Anonymous				0			1	5l4qS_C-Kg63Xvuq11eqZw**	1390760180	1	40	1	4	2												100	1				1				6										1	There are hidden harmful substances in vaccines	4
R_3fITYWvDZd0qZkz	Default Response Set	Anonymous				0			1	5l4qS_C-Kg7gHzwR2wE2fA**	1375568204	1	49	1	4	1	2	3	3									15	1					1			2												2
R_3ne25txGK4cUkxq	Default Response Set	Anonymous				0			1	5l4qS_C-Kg5YeRrwgej3IQ**	1211447447	1	65	1	3	1	3	3	3	4								20	1						1		1												1
R_20YxvWAyfY4rakQ	Default Response Set	Anonymous				0			1	5l4qS_C-Kg6x5hTFdLcGlQ**	1328143990	1	30	1	4	1	1	4										15	1							1	2												2
R_2Phae1QnnYtrlZX	Default Response Set	Anonymous				0			1	5l4qS_C-Kg4EUkGpEUWNSg**	1433487721	1	63	1	3	2												4	1						1		3												2
R_5uVKl7WpKf42tYl	Default Response Set	Anonymous				0			1	5l4qS_C-Kg7cU8mS8rPuzg**	1220913867	1	73	1	3	2												10	1					1			1												1
R_cv9eeAhIdaf8n9D	Default Response Set	Anonymous				0			1	5l4qS_C-Kg4hdxOgWKGEsA**	1433577084	1	20	1	1	1	4	2	4	1	4							2	1						1		2												1
R_2wmlBZpX6zS12r8	Default Response Set	Anonymous				0			1	5l4qS_C-Kg661uZExeJyfg**	1374843243	1	25	1	2	2												0	1						1		3												1
R_1laDCaqdfIFssHe	Default Response Set	Anonymous				0			1	5l4qS_C-Kg5-NNQWSceWZA**	1324616447	1	46	1	3	2												5	1		1						3												2
R_3KD7Km7vGCciDHI	Default Response Set	Anonymous				0			1	5l4qS_C-Kg5sXfTAsbUtMQ**	1439574383	1	22	1	2	1	1	3										10	1					1			1												1
R_3QXxqNTm9z8GnVd	Default Response Set	Anonymous				0			1	5l4qS_C-Kg6ZtQ0Bq0sX_A**	1264522155	1	32	1	4	1	3	4	5	3								25	1						1		1												1
R_3sdD5VARtPvB4MJ	Default Response Set	Anonymous				0			1	5l4qS_C-Kg4LxL6oZHKEwg**	1316984104	1	50	1	3	1	1	3										50	1		1						1												1
R_2eOw9YAOvwSegOq	Default Response Set	Anonymous				0			1	5l4qS_C-Kg6qRsumFr5SZg**	1398404380	1	40	1	2	2												1	1							1	6				1								3
R_2a8oxJd20uYn2mf	Default Response Set	Anonymous				0			1	5l4qS_C-Kg6HvJkXOAMmqg**	1323034729	1	62	1	4	2												6	1					1			3												2
R_3ikI9QScLDDQxtu	Default Response Set	Anonymous				0			1	5l4qS_C-Kg4pjjBMVQr8Ww**	1364847182	1	35	1	4	1	5	3		3	2	3						3	1			1					1												1
R_1QLPKQeL4neshy6	Default Response Set	Anonymous				0			1	5l4qS_C-Kg6d1qN2aMkRqg**	1401140988	1	27	1	3	1	4	2	3	2	2							2	1					1			3												3
R_1K6JofNYemtf0UI	Default Response Set	Anonymous				0			1	5l4qS_C-Kg7Oj_47PtOaLA**	1325862264	1	47	1	1	2												50	1		1						1												1
R_1GxkvKvOp4mwkiw	Default Response Set	Anonymous				0			1	5l4qS_C-Kg5J3TpDxoaiSg**	1404614991	1	27	1	5	2												2	1						1		1												1
R_28YEF4V6FRVLyqD	Default Response Set	Anonymous				0			1	5l4qS_C-Kg7RJLkxHpuyfA**	1409378351	1	29	1	3	1	2	3	2									12	1	1							4												2
R_3NOLQOgAarp1aHu	Default Response Set	Anonymous				0			1	5l4qS_C-Kg4jSxrX9jUpaw**	1405901051	1	61	1	3	2												8	1			1					1												1
R_1lsNfgXnPWUnO7e	Default Response Set	Anonymous				0			1	5l4qS_C-Kg7cjfyCzL_Ypw**	1418926726	1	31	1	2	2												10	1				1				1												1
R_3ma5DVkdw4aooja	Default Response Set	Anonymous				0			1	5l4qS_C-Kg6Kk9VF92CaUw**	1266537859	1	36	1	3	2												20	1		1						2												1
R_BA2SZkHXiuBO4hP	Default Response Set	Anonymous				0			1	5l4qS_C-Kg7YW4Hb4mPxPg**	1420129875	1	19	1	3	1	4	2	2	3	2							5	1				1				3												1
R_qDzco0OVW3VAEb7	Default Response Set	Anonymous				0			1	5l4qS_C-Kg7OUGsTsBJ61Q**	1337626713	1	33	1	3	1	1	3										12	1		1						1												1
R_3gT5RWP3jukvhR2	Default Response Set	Anonymous				0			1	5l4qS_C-Kg5xEaaAv2rQag**	1434112346	1	18	1	4	2												76	1			1					1												1
R_1fm7sAPEyE5CQX1	Default Response Set	Anonymous				0			1	5l4qS_C-Kg7XpM0C_vsXqA**	1439905089	1	28	1	4	1	2	2	3									50	1	1							1												1
R_3Dp9XoR1QQGygeA	Default Response Set	Anonymous				0			1	5l4qS_C-Kg6zEse7ZnOrzQ**	1316877916	1	35	1	5	1	1	5										25	1						1		1												1
R_2rwQ4dXIOHPGGjv	Default Response Set	Anonymous				0			1	5l4qS_C-Kg4x6JZ15Jw0fg**	1384854674	1	27	1	2	2												15	1			1					1												1
R_1LuLpnIlxc2XGLN	Default Response Set	Anonymous				0			1	5l4qS_C-Kg53VwgBi4Ni2Q**	1197850474	1	71	1	2	2												15	1	1							13												4
R_Zxhc7P2KVTdWlQl	Default Response Set	Anonymous				0			1	5l4qS_C-Kg5vHejn_F05bg**	1415939617	1	68	1	2	2												4	1						1		1												1
R_3dM4r11gI1y5YaA	Default Response Set	Anonymous				0			1	5l4qS_C-Kg5RA56XlvbS9Q**	1375409421	1	55	1	5	1	1	5										75	1				1				6		1	1									3
R_0fdoUnCcHHkMP1T	Default Response Set	Anonymous				0			1	5l4qS_C-Kg7BHa7PlOPhLg**	1338965226	1	35	1	5	2												100	1							1	13												4
R_3je8XwagqUg02ch	Default Response Set	Anonymous				0			1	5l4qS_C-Kg7AuVLSsQsiZw**	1416873317	1	23	1	4	2												30	1							1	1												1
R_1mlp7B6e46olFyl	Default Response Set	Anonymous				0			1	5l4qS_C-Kg44ZBYgOLSA7A**	1409051756	1	33	1	3	1	1	2										30	1			1					1												1
R_1iqeR0hMXsHlkI7	Default Response Set	Anonymous				0			1	5l4qS_C-Kg5QdzB-2Ubv8g**	1370833119	1	48	1	4	2												1	1		1						1												1
R_bErOrCLljV0vuQF	Default Response Set	Anonymous				0			1	5l4qS_C-Kg7RG5KYs6M8IQ**	1435723705	1	28	1	5	1	5	4	4	2	2	3						8	1	1							2												1
R_3J26uKeFht2DDul	Default Response Set	Anonymous				0			1	5l4qS_C-Kg7dBNipjspaZA**	1319057788	1	29	1	3	1	1	4										50	1		1						3												2
R_6XyaOFftU4FYrKx	Default Response Set	Anonymous				0			1	5l4qS_C-Kg4eLPAJx_e1Rw**	1335758860	1	43	1	2	1	3	3	3	2								30	1						1		2												1
R_Zk0sZD9Tj8Hw6qd	Default Response Set	Anonymous				0			1	5l4qS_C-Kg5VEaIqOV7h5A**	1354020157	1	34	1	2	2												50	1	1							6		1	1									3
R_3OcuZJxWJPirBRV	Default Response Set	Anonymous				0			1	5l4qS_C-Kg7pprGgpTz5FQ**	1286586055	1	35	1	1	2												20	1					1			1												1
R_a2V1gdXET3PWZvH	Default Response Set	Anonymous				0			1	5l4qS_C-Kg5SyrJACTsmHg**	1440111016	1	21	1	4	2												100,000	1					1			1												4
R_2PBRcX9B1S0llni	Default Response Set	Anonymous				0			1	5l4qS_C-Kg78rr42SHFTYQ**	1316814676	1	33	1	5	1	3	5	5	5								15	1						1		4												1
R_30oSdeN4biPS479	Default Response Set	Anonymous				0			1	5l4qS_C-Kg71EQBkBTORHA**	1131968889	1	68	1	3	2												2	1	1							1												1
R_cuOIKwGd0tykhA5	Default Response Set	Anonymous				0			1	5l4qS_C-Kg5cdj8RRsE1BA**	1383006735	1	73	1	2	1	2	2	2									4	1			1					6										1	i don't care if I get sick	3
R_2e4nIoLIviyg4om	Default Response Set	Anonymous				0			1	5l4qS_C-Kg6pSW2jX3IgBw**	1273337066	1	37	1	2	2												20	1	1							2												2
R_27jSAMkCALBpoiK	Default Response Set	Anonymous				0			1	5l4qS_C-Kg4L_X1knbKx_w**	1352070584	1	32	1	4	1	1	3										30	1	1							3												2
R_2YfHfEud3FRiXBq	Default Response Set	Anonymous				0			1	5l4qS_C-Kg7-3KJzqqj1sg**	1396701652	1	45	1	4	2												10	1						1		4												2
R_3sn7sgPC3u6Za2Q	Default Response Set	Anonymous				0			1	5l4qS_C-Kg7bhdBkMYL5lg**	1207980654	1	64	1	1	1	4	2	3	3	3							10	1					1			3												2
R_1JEhDDDfolXzW1B	Default Response Set	Anonymous				0			1	5l4qS_C-Kg5d3QzzFAyOjA**	1439662469	1	27	1	5	1	1	5										20	1	1							5	500											2
R_2e254MZK88t6fGL	Default Response Set	Anonymous				0			1	5l4qS_C-Kg6nxmYmmQ7zPg**	1396040143	1	22	1	6	1	2	4	4									60	1				1				3												1
R_3JJCZFKtY7jub6G	Default Response Set	Anonymous				0			1	5l4qS_C-Kg4k5sw80Ky-zA**	1344789420	1	49	1	2													50	1						1		4												2
R_24A8Mi1BFKczhrZ	Default Response Set	Anonymous				0			1	5l4qS_C-Kg6CXPdcHkkDpw**	1440084403	1	19	1	3	2												300	1	1							1												1
R_sLK0znye9nKzOed	Default Response Set	Anonymous				0			1	5l4qS_C-Kg6Jr6QRZH0jXw**	1284592346	1	51	1	2	1	2	3	3									5	1				1				1												1
R_3062hauWQWEejbm	Default Response Set	Anonymous				0			1	5l4qS_C-Kg6xsphs3gjWgQ**	1373787279	1	38	1	2	1	1	5										30	1				1				1												1
R_1DBuNpfT70RidRZ	Default Response Set	Anonymous				0			1	5l4qS_C-Kg650bSe8nQjnA**	1437665673	1	35	1	5	1	2	2	2									10	1						1		1												1
R_3s1Cm9iSowqAgfv	Default Response Set	Anonymous				0			1	5l4qS_C-Kg4BWJoFuree4g**	1439970803	1	26	1	4	1	5	2	1	3	3	3						20	1							1	1												1
R_2mdoVx6QUI6u05X	Default Response Set	Anonymous				0			1	5l4qS_C-Kg79IYgZ44dCLg**	1412050398	1	62	1	5	2												9	1				1				1												1
R_1f0BPD2dntQPFXh	Default Response Set	Anonymous				0			1	5l4qS_C-Kg51CF0RJz0yfQ**	1401835079	1	34	1	4	1	2	2	3									100	1	1							6					1							3
R_1BXXxoJcUu1OxqP	Default Response Set	Anonymous				0			1	5l4qS_C-Kg58wsmSLbR0bA**	1383223865	1	28	1	5													3	1	1							2												1
R_2ToscSyzNTL7LOO	Default Response Set	Anonymous				0			1	5l4qS_C-Kg6Z1DF_aNqMUg**	1399608793	1	46	1	3	1	1	2										45	1		1						6						1						3
R_ODWTfRTxqUTl6TL	Default Response Set	Anonymous				0			1	5l4qS_C-Kg4hhdY0AiB6rA**	1399400010	1	28	1	4	1	1	4										15	1							1	3												2
R_3nTwMEFv5aLiVhj	Default Response Set	Anonymous				0			1	5l4qS_C-Kg4_rkjhIrpKjw**	1341939321	1	48	1	2	1	4	3	3	3	3							9	1			1					1												1
R_1P0p6CUkP5SzFF3	Default Response Set	Anonymous				0			1	5l4qS_C-Kg4a50kYjM0TLQ**	1374012531	1	66	1	5	1	2	3	2									25	1			1					2												2
R_3rJsFzbiv6V75Zu	Default Response Set	Anonymous				0			1	5l4qS_C-Kg6Lbs96wF0X2w**	1356965869	1	51	1	4	2												10	1	1							2												1
R_262qbkeYJzAxYTn	Default Response Set	Anonymous				0			1	5l4qS_C-Kg5QaY-sYYjNQw**	1403299942	1	37	1	3	1	3	2	2	3								15	1		1						1												1
R_R4D7m38IIZ2Jft7	Default Response Set	Anonymous				0			1	5l4qS_C-Kg4nTiBAi_F5fQ**	1316715485	1	44	1	4	1	7	4	4	3	3	1	3	4				4	1	1							4												1
R_O89LVoOE48194zf	Default Response Set	Anonymous				0			1	5l4qS_C-Kg4nIJ3NXxDjsA**	1079224552	1	72	1	4	2												5	1	1							1												1
R_scnHJYwQcwQkD0B	Default Response Set	Anonymous				0			1	5l4qS_C-Kg6omAboapZfrg**	1404617913	1	41	1	2	2												8	1						1		6			1						1			3
R_2e5xQjRp00dPILi	Default Response Set	Anonymous				0			1	5l4qS_C-Kg6LcCoz-kSdOg**	1439859701	1	19	1	2	2												3	1				1				1												3
R_1lt3aATX5ZJ0EVH	Default Response Set	Anonymous				0			1	5l4qS_C-Kg5y2-mW-yn-mw**	1402089493	1	47	1	4	1	1	4										20	1							1	3												2
R_3NXjVdGcSBhzl5D	Default Response Set	Anonymous				0			1	5l4qS_C-Kg7Fbezo1WVtWQ**	1357453275	1	49	1	5	1	1	3										250	1					1			5	300											2
R_3NHUnVWT2Zt5XUe	Default Response Set	Anonymous				0			1	5l4qS_C-Kg6oTX_pJ7IGDw**	1351029234	1	74	1	2	2												1	1	1							13												4
R_2SoXWs26Q918sDo	Default Response Set	Anonymous				0			1	5l4qS_C-Kg6xWIOaoH3KyA**	1408952813	1	35	1	3	2												25	1			1					6			1									3
R_2WBxmkLNETHP9xz	Default Response Set	Anonymous				0			1	5l4qS_C-Kg7bq7Qwfuyr1Q**	1431910260	1	29	1	2													2	1						1		2												3
R_3iUayZdZx3QmRWJ	Default Response Set	Anonymous				0			1	5l4qS_C-Kg7lDsY1sZ7JgA**	1415878225	1	72	1	3	2												3	1		1						1												1
R_2trook0sCOaoehI	Default Response Set	Anonymous				0			1	5l4qS_C-Kg5lRA6SG0ckgQ**	1418392773	1	39	1	3	1	1	3										15	1						1		1												1
R_1Kln6Iplztffyjd	Default Response Set	Anonymous				0			1	5l4qS_C-Kg6T1fnCpC5Ubg**	1400723604	1	20	1	3	2												20	1					1			1												1
R_2zqBzFA3vrRtRld	Default Response Set	Anonymous				0			1	5l4qS_C-Kg5IXCPuW3Z_jQ**	1376407174	1	57	1	3	1	5	3	3			3						371	1							1	2												3
R_6yWlrQTkTVmbrq1	Default Response Set	Anonymous				0			1	5l4qS_C-Kg7Sypwzs1D8VQ**	1435824387	1	19	1	4	1	4	5	4	5	4							2	1		1						2												1
R_3HtCIRluLd8vPfN	Default Response Set	Anonymous				0			1	5l4qS_C-Kg6_mYC_7GEnhg**	1251812884	1	32	1	3	1	1	4										16	1						1		1												1
R_1pE9YoiiwbhxhpI	Default Response Set	Anonymous				0			1	5l4qS_C-Kg6rJnEq9l6Ugg**	1434974725	1	18	1	3	1	4	3	3	3	3							2	1		1						3												3
R_2Sdd7ZfJe5hrwpG	Default Response Set	Anonymous				0			1	5l4qS_C-Kg52mAjfFPcqsg**	1295144846	1	31	1	3	1	1	2										150	1		1						1												1
R_RIWqe7TQqAYAwCd	Default Response Set	Anonymous				0			1	5l4qS_C-Kg4VFtR0zNr9SA**	1434117827	1	36	1	4	1	5	4	3	3	3	3						100	1			1					6			1									4
R_12D3bI2AjGW9dHb	Default Response Set	Anonymous				0			1	5l4qS_C-Kg4SZo9keX6sSg**	1437343302	1	18	1	2	1	2	5	1									30	1		1						1												1
R_1puGEutbTNi1IJe	Default Response Set	Anonymous				0			1	5l4qS_C-Kg5qqjOFWdEV0w**	1440365883	1	31	1	5	2												4	1			1					1												1
R_31cI9vZ0KAzCLGB	Default Response Set	Anonymous				0			1	5l4qS_C-Kg4EIZU0VLk5KQ**	1416028632	1	49	1	3	2												50	1						1		3												1
R_3fT91PVqOz6Qu7A	Default Response Set	Anonymous				0			1	5l4qS_C-Kg4IDWOrvxu7tg**	1385675623	1	44	1	3	2												50	1							1	2												2
R_3nq0mu01mJi772t	Default Response Set	Anonymous				0			1	5l4qS_C-Kg6lomtZzgtAuA**	1435960837	1	33	1	2	2												10	1	1							1												1
R_2c0coA65jLPho8x	Default Response Set	Anonymous				0			1	5l4qS_C-Kg4127ugyLKcJA**	1395411797	1	62	1	2	2												8	1					1			13												4
R_1gUblMeP0c8Myvs	Default Response Set	Anonymous				0			1	5l4qS_C-Kg5xPYjt8mvyiQ**	1319853414	1	35	1	4	1	3	4	4	5								30	1					1			1												1
R_2RWE2U4QpLZ9TsD	Default Response Set	Anonymous				0			1	5l4qS_C-Kg7KWUpGhLhREw**	1390839389	1	22	1	2	1	3	2	2	2								4	1				1				1												1
R_29bthpnxBK7V2fL	Default Response Set	Anonymous				0			1	5l4qS_C-Kg7S91Ob6TGO8w**	1390879685	1	24	1	3	1	3	5	3	3								10	1							1	2												2
R_1mRiFZz7rDWSfKj	Default Response Set	Anonymous				0			1	5l4qS_C-Kg5JbFcVyKIdMw**	1362122191	1	47	1	3	1	4	2	3	2	3							30	1			1					3												2
R_3lJri5spDwDxrmO	Default Response Set	Anonymous				0			1	5l4qS_C-Kg7kkp7p4ZtQJg**	1372817258	1	56	1	2	1	1	2										2	1				1				6		1										3
R_1l3KtL4xey9U8TI	Default Response Set	Anonymous				0			1	5l4qS_C-Kg7ikXUEynNXxQ**	1440194966	1	19	1	3	1	4	3	4	3	3							5,000	1						1		1												1
R_3FWeQqPfy1AXE2l	Default Response Set	Anonymous				0			1	5l4qS_C-Kg6FDSi9Zd5MKg**	1438271898	1	37	1	2	2												1	1		1						2												1
R_cCjWztdyDvueQCd	Default Response Set	Anonymous				0			1	5l4qS_C-Kg7DCvPhmurW_A**	1351924606	1	27	1	4	2												40	1		1						4												2
R_qRBfy3yuk41Rm0x	Default Response Set	Anonymous				0			1	5l4qS_C-Kg6rDTMN5HJyqQ**	1412497554	1	38	1	4	1	2	4	3									21	1			1					1												1
R_1mWS2ZRYDClSaOh	Default Response Set	Anonymous				0			1	5l4qS_C-Kg7t75hsSrGPOA**	1277753977	1	59	1	2	1	2	3	2									8	1		1						6				1					1			3
R_aXL3Cqv0B6O67wl	Default Response Set	Anonymous				0			1	5l4qS_C-Kg6iqc99mYIr-w**	1435511386	1	36	1	4	2												20	1					1			1												1
R_1GCywYSETLTSFM8	Default Response Set	Anonymous				0			1	5l4qS_C-Kg4nJ8akj3PEeg**	1373710462	1	33	1	2	2												6	1							1	1												1
R_2cdu6bkU1Wz5vYq	Default Response Set	Anonymous				0			1	5l4qS_C-Kg5bnf3bvEY45g**	1416632614	1	53	1	2	1	1	3										75	1	1							1												1
R_3PcRXZSghi7L20C	Default Response Set	Anonymous				0			1	5l4qS_C-Kg77ALR6IJ_lNQ**	1373876156	1	27	1	3	1	3	2	2	3								35	1					1			2												1
R_2ZIblEp92qU1U4D	Default Response Set	Anonymous				0			1	5l4qS_C-Kg7-2x7Or6rJ7Q**	1237613502	1	76	1	3	2												50	1					1			1												1
R_7WlclzeKw9xTt2V	Default Response Set	Anonymous				0			1	5l4qS_C-Kg5L8sYY7kMfrg**	1364451789	1	32	1	3	1	1	4										100	1	1							1												1
R_3ml758KHCEgSx8w	Default Response Set	Anonymous				0			1	5l4qS_C-Kg6bliQ_A_-3Qw**	1326028446	1	62	1	4	2												25	1						1		1												1
R_1jIhR2evk9tMWMo	Default Response Set	Anonymous				0			1	5l4qS_C-Kg6jwxnpt83GRg**	1356526162	1	21	1	2	1	5	4	2	2	4	3						30	1						1		2												1
R_31gf9votchtFt7w	Default Response Set	Anonymous				0			1	5l4qS_C-Kg4z2xNJewAy7g**	1434157241	1	24	1	3	2												4	1							1	4												2
R_p4xfg13fn0vzmVz	Default Response Set	Anonymous				0			1	5l4qS_C-Kg4-Tk87JQ_BqA**	1324726190	1	37	1	4	1	2	5	4									30	1				1				3												2
R_RtxpzMJgLgMFg6R	Default Response Set	Anonymous				0			1	5l4qS_C-Kg52oaPLqDmRDw**	1410465549	1	23	1	2	1	2	3	2									500	1					1			1												1
R_3jBCpKT3Bu2Bdlv	Default Response Set	Anonymous				0			1	5l4qS_C-Kg4smIReL9Y_jw**	1389217042	1	35	1	4	1	2	2	2									10	1		1						1												1
R_1LcWdR7HC8I1oVv	Default Response Set	Anonymous				0			1	5l4qS_C-Kg6GCwAj_Golrw**	1386958633	1	47	1	2	1	1	2										4	1				1				1												4
R_3MSuAvsrBkC8cJj	Default Response Set	Anonymous				0			1	5l4qS_C-Kg6wPGanqKwpng**	1413889988	1	24	1	2	2												2	1			1					3												1
R_bJY5Bkk6BvdFchH	Default Response Set	Anonymous				0			1	5l4qS_C-Kg4bitrkq6GJbw**	1438763877	1	43	1	5	2												10	1						1		1												1
R_1rvtxds4WGYr21j	Default Response Set	Anonymous				0			1	5l4qS_C-Kg6--snATEoRSw**	1079270650	1	57	1	5	2												12	1	1							1												1
R_3R9JgR29ooVHayH	Default Response Set	Anonymous				0			1	5l4qS_C-Kg4q0jPnuk-Mww**	1369890240	1	41	1	3	2												3	1		1						1												1
R_2WULgorAXR1pbb1	Default Response Set	Anonymous				0			1	5l4qS_C-Kg5O9q9-3B1icw**	1405481172	1	28	1	5	1	2	5	5									80	1			1					1												1
R_0PMxsfBc2YGVOjD	Default Response Set	Anonymous				0			1	5l4qS_C-Kg7FjhZFcYTjnA**	1440259220	1	18	1	1	1	3	2	3	3								100	1	1							1												1
R_1lhoBb8AfFDFeOQ	Default Response Set	Anonymous				0			1	5l4qS_C-Kg5cb-hUTJ6-GA**	1378408202	1	39	1	4	1	3	2	1	4								5	1						1		1												3
R_1Io1aLu4htB52pD	Default Response Set	Anonymous				0			1	5l4qS_C-Kg4GErhmjivB-A**	1131882612	1	67	1	2	2												3	1	1							3												4
R_3ecVXNh3lurouch	Default Response Set	Anonymous				0			1	5l4qS_C-Kg6nKVV9yyRhaw**	1413114347	1	34	1	3	1	2	5	4									100	1							1	3												2
R_PCE7M5n22uzFZ3b	Default Response Set	Anonymous				0			1	5l4qS_C-Kg6hbrJr3l2Cxg**	1247161142	1	59	1	1	1	1	2										100	1		1						1												1
R_3EFhj7epaf4y634	Default Response Set	Anonymous				0			1	5l4qS_C-Kg4EnYiQyfDPxw**	1282876763	1	70	1	3	2												10	1							1	1												1
R_30c2M8ZkFkDw8ET	Default Response Set	Anonymous				0			1	5l4qS_C-Kg7Rpdrt7Aa--A**	1421455936	1	36	1	4	2												10	1					1			1												1
R_xbzvUWbfFgo0uUp	Default Response Set	Anonymous				0			1	5l4qS_C-Kg4eejsbPg7xtQ**	1404608460	1	33	1	4	2												10	1		1						6				1						1	Same scenario as the flu. Sometimes vaccinations don't work	3
R_3dZ0d78z66l9fFU	Default Response Set	Anonymous				0			1	5l4qS_C-Kg5nX6Zc72IWag**	1079310791	1	68	1	2	2												5	1	1							1												1
R_2v0s3nLX01fDEAy	Default Response Set	Anonymous				0			1	5l4qS_C-Kg4hycXEkwkziQ**	1299877800	1	19	1	2	1	4	3	2	1	2							2	1						1		2												3
R_ylP3EPtXxuknmet	Default Response Set	Anonymous				0			1	5l4qS_C-Kg5jWOlR8HYS3A**	1391124288	1	18	1	2	2												50	1							1	4												2
R_sqeW2m49opznrJT	Default Response Set	Anonymous				0			1	5l4qS_C-Kg5SU_k9dWxD6A**	1381338048	1	47	1	2	1	3	4	3	2								10	1						1		6		1	1									3
R_0JqfiLSwpWmAMmd	Default Response Set	Anonymous				0			1	5l4qS_C-Kg4UnH3HEHkEcQ**	1386789914	1	35	1	3	2												300	1				1				4												2
R_32LSoPc24GCSzmF	Default Response Set	Anonymous				0			1	5l4qS_C-Kg4lGn0atQ_S_A**	1395500924	1	20	1	2	2												13	1			1					1												1
R_2pRbifDsBExD8R8	Default Response Set	Anonymous				0			1	5l4qS_C-Kg4lJ8llbMkkDw**	1415768651	1	32	1	5	1	3	4	4	4								100	1		1						5	1,000,000											4
R_6yCuhQzoWUhyOFH	Default Response Set	Anonymous				0			1	5l4qS_C-Kg78Br9HpNgpmw**	1392774415	1	21	1	3	2												5	1					1			1												1
R_1dKBSCB1G7fhHqP	Default Response Set	Anonymous				0			1	5l4qS_C-Kg5b1D-42MzHew**	1208582375	1	46	1	4	1	1	4										10	1							1	1												1
R_3nDhZC2I3YceEVV	Default Response Set	Anonymous				0			1	5l4qS_C-Kg6vu9UPxfibFw**	1273339744	1	38	1	4	2												10	1		1						1												1
R_25uZhJ4nGPg39Hx	Default Response Set	Anonymous				0			1	5l4qS_C-Kg72Cp2NJ0U_pQ**	1417301837	1	45	1	2	2												300	1		1						1												1
R_3LbAw4j9ZcNFKnf	Default Response Set	Anonymous				0			1	5l4qS_C-Kg6agMvVx4C5yA**	1410905279	1	28	1	5	2												50	1							1	1												1
R_x40gGzH4UIoYqfT	Default Response Set	Anonymous				0			1	5l4qS_C-Kg4JYjxojqLf8Q**	1302533174	1	35	1	4	1	3	3	3	4								10	1							1	6						1			1			3
R_2aE2bWd6R7qG4MF	Default Response Set	Anonymous				0			1	5l4qS_C-Kg6tsRFBubyvdA**	1396761683	1	64	1	3	1	1	4										50	1						1		1												1
R_3kce4axppNAiTlu	Default Response Set	Anonymous				0			1	5l4qS_C-Kg6JGWgDoZHqGw**	1387622913	1	27	1	2	2												10	1		1						2												2
R_274hylySMegYpJ0	Default Response Set	Anonymous				0			1	5l4qS_C-Kg7b7UAVS-Knhg**	1440141152	1	34	1	3	1	6	3	4	5	2	3	2					20	1				1				1												1
R_dhXGX7eNLsd0l69	Default Response Set	Anonymous				0			1	5l4qS_C-Kg45LqwndWe6vQ**	1350797021	1	69	1	1	2												5	1							1	1												1
R_Zf3ijQoJuYKb0yt	Default Response Set	Anonymous				0			1	5l4qS_C-Kg4me9-Rcj0vVg**	1419664432	1	33	1	4	1	2	3	4									50	1		1						5	200											2
R_2ttHkbIYCsqmFtF	Default Response Set	Anonymous				0			1	5l4qS_C-Kg5PCSMBGk8qew**	1407293418	1	65	1	2	1	2		2									510	1							1	1												1
R_PvuZBVwfaMA41lD	Default Response Set	Anonymous				0			1	5l4qS_C-Kg5yq4PxKatsdQ**	1433190732	1	25	1	3	2												5	1				1				3												1
R_1gnbI5kBaIjyhvI	Default Response Set	Anonymous				0			1	5l4qS_C-Kg5HJxPASWnIfw**	1415954145	1	38	1	5	1	2	5	5									300	1							1	2												1
R_VXptGXrKPQ6QSv7	Default Response Set	Anonymous				0			1	5l4qS_C-Kg7BX_uRW2FT4g**	1439354155	1	35	1	3	1	2	3	2									30	1					1			1												1
R_323yH2Gfx1Cm5Oi	Default Response Set	Anonymous				0			1	5l4qS_C-Kg7JfRXEbAzWLQ**	1357755513	1	54	1	2	1	4	2	1	1	1							75	1			1					3												1
R_2Vx0t2dJpQT098o	Default Response Set	Anonymous				0			1	5l4qS_C-Kg6cggLxpyg81g**	1440336563	1	27	1	4	1	3	3	4	3								4	1			1					2												2
R_2s5edX5CCUpE83W	Default Response Set	Anonymous				0			1	5l4qS_C-Kg4hLoDAcAZkQQ**	1370617203	1	66	1	3	2												20	1				1				4												2
R_T6MXbA9jKaGsk6t	Default Response Set	Anonymous				0			1	5l4qS_C-Kg7rARda2RcFPg**	1403830044	1	20	1	5	2												35	1	1							3												1
R_bvBe5PQfhYQmoSt	Default Response Set	Anonymous				0			1	5l4qS_C-Kg6sjwFryKI2Ig**	1131925706	1	67	1	1	2												3	1						1		6		1	1							1	I think most people are being over vaccinated at an alarming high rate.	3
R_3NUiABQwNVX0O1v	Default Response Set	Anonymous				0			1	5l4qS_C-Kg5yzS8-MyDscw**	1336223227	1	54	1	4	2												10	1							1	1												1
R_1Qz6SuubRNp4fVc	Default Response Set	Anonymous				0			1	5l4qS_C-Kg6hfBkYw4VeUw**	1438632269	1	25	1	3	1	1	4										8	1						1		2												2
R_1otKGomD6BlFZqz	Default Response Set	Anonymous				0			1	5l4qS_C-Kg73HQSHnNCM1A**	1325890032	1	58	1	5	1	1	5										100	1		1						2												2
R_1ON5sXv0e1HWx0V	Default Response Set	Anonymous				0			1	5l4qS_C-Kg7v5mU4gDJFQQ**	1432434846	1	34	1	5	2												10	1					1			1												1
R_3nHM2mjRC3Ur680	Default Response Set	Anonymous				0			1	5l4qS_C-Kg67HYwArAIhFA**	1317418987	1	30	1	4	2												20	1			1					3												2
R_1hSzxWqibUXkjFk	Default Response Set	Anonymous				0			1	5l4qS_C-Kg4sy9VVmj9zDw**	1405511382	1	20	1	5	1	3	1	1	1								5	1			1					5	3											1
R_2rBlgA9VGf1TfFx	Default Response Set	Anonymous				0			1	5l4qS_C-Kg4T-mcBEmIGuQ**	1370576562	1	25	1	3													10	1						1		2												1
R_3s0VpnRiTwa2AiA	Default Response Set	Anonymous				0			1	5l4qS_C-Kg4zsrDXwvoM-g**	1375399886	1	35	1	3	2												0	1							1	6										1	It only works 10% when your sick or ill.	4
R_1NknNa4DiNDHqVy	Default Response Set	Anonymous				0			1	5l4qS_C-Kg5ALxZKWXVV7Q**	1436606229	1	35	1	5	1	2	4	4									3	1						1		2												2
R_1Kd44DqWCFWrqPb	Default Response Set	Anonymous				0			1	5l4qS_C-Kg7wy_37_eTHpw**	1353228611	1	67	1	2	2												10	1						1		1												1
R_3F362k29dNkNj9X	Default Response Set	Anonymous				0			1	5l4qS_C-Kg4YDkf8mIuq-A**	1390746542	1	35	1	2	1	1	3										10	1				1				3												2
R_2ePwUPrrsKYHyE8	Default Response Set	Anonymous				0			1	5l4qS_C-Kg5FvG2532W02A**	1382569142	1	21	1	4	1	1	4										3	1		1						6			1	1					1			3
R_ehXWLzSiQm0RgY1	Default Response Set	Anonymous				0			1	5l4qS_C-Kg6YX5tzL1t-AA**	1436009861	1	35	1	5	1	1	5										5	1					1			2												1
R_1otisbgZudFEPdx	Default Response Set	Anonymous				0			1	5l4qS_C-Kg7c2MMJVsh65A**	1420530628	1	40	1	3	1	2	2	3									30	1				1				6		1							1			3
R_25WpUbLxLljP0uT	Default Response Set	Anonymous				0			1	5l4qS_C-Kg6u3iYUN9JWmw**	1320152581	1	66	1	3	2												4	1		1						6					1	1			1			3
R_3NWlKbEn2b4g2Py	Default Response Set	Anonymous				0			1	5l4qS_C-Kg6g66bAdUuhUQ**	1271748631	1	74	1	3													2	1				1				6									1			3
R_1KkeozCOZ47ppbA	Default Response Set	Anonymous				0			1	5l4qS_C-Kg7Ux5BEqezT7g**	1391059040	1	26	1	3	1	1	3										3	1					1			5	3											2
R_1LI1QbXmzhu2xS5	Default Response Set	Anonymous				0			1	5l4qS_C-Kg65sMzIHiz-Hg**	1288091576	1	37	1	5	2												5	1							1	3												2
R_308dVXdQgSiI3Iw	Default Response Set	Anonymous				0			1	5l4qS_C-Kg4m6exwGYfmOw**	1383313973	1	33	1	4	2												10	1							1	1												1
R_20Y9MSHS0xPcy2w	Default Response Set	Anonymous				0			1	5l4qS_C-Kg6cq95oYjACpw**	1271225203	1	26	1	2	1	4	2	2	2	2							25	1		1						6		1	1	1		1			1			3
R_3hsvwW8e31PfQxh	Default Response Set	Anonymous				0			1	5l4qS_C-Kg7JK66w6crXHg**	1372440507	1	41	1	4													20	1			1					1												1
R_1eWCiszNzKn6wOl	Default Response Set	Anonymous				0			1	5l4qS_C-Kg4u7xw3UI9m1A**	1329094186	1	25	1	2	2												19	1				1				1												1
R_3L0dtOGR7ntaWmr	Default Response Set	Anonymous				0			1	5l4qS_C-Kg55HpGtzhXNSA**	1323799836	1	64	1	2	2												5	1					1			1												2
R_1rrxyf3ZDVlJBqd	Default Response Set	Anonymous				0			1	5l4qS_C-Kg7ZU9LAi9nbcg**	1436263378	1	35	1	2	2												7	1	1							3												2
R_1Kqojzq3yDvpNw8	Default Response Set	Anonymous				0			1	5l4qS_C-Kg5kfiiGHZ5Qng**	1404927640	1	33	1	4	2												50	1				1				3												2
R_3qg8vT1SSTvbrnO	Default Response Set	Anonymous				0			1	5l4qS_C-Kg6y6evrgediaQ**	1406758899	1	38	1	4	1	2	2	2									100	1		1						2												1
R_1IZbiXuJeYO6PM8	Default Response Set	Anonymous				0			1	5l4qS_C-Kg5KqvYz15FUcA**	1345823102	1	43	1	4	2												30	1							1	3												2
R_2f3Wc89lmqm9THO	Default Response Set	Anonymous				0			1	5l4qS_C-Kg7xeItLB_o0Ig**	1408648876	1	42	1	3													5	1		1						1												1
R_2Y8TTE0jwAiNGGC	Default Response Set	Anonymous				0			1	5l4qS_C-Kg50LGbG3TJs4Q**	1384871196	1	26	1	3	2												23	1		1						1												1
R_RQ6i8JzsMTGO8p3	Default Response Set	Anonymous				0			1	5l4qS_C-Kg5fK8fKSG9gjw**	1401153288	1	29	1	2	1	6	2	2	2	2	2	2					50	1			1					1												1
R_d43xbwhHSP7LYo9	Default Response Set	Anonymous				0			1	5l4qS_C-Kg7z01xXTGTOEw**	1440242469	1	40	1	3	1	1	3										25	1				1				1												1
R_3PFYGGPOvFPO2gf	Default Response Set	Anonymous				0			1	5l4qS_C-Kg6c2LsXat4KgA**	1401467137	1	40	1	2	1	3	2	3	3								100	1			1					1												1
R_3jciVj35Kl8rmc8	Default Response Set	Anonymous				0			1	5l4qS_C-Kg62SLUV1KC8_Q**	1379621326	1	26	1	3	1	2	3	2									40	1						1		3												2
R_3O7WtIojs1lVjVs	Default Response Set	Anonymous				0			1	5l4qS_C-Kg6HRcjO8EplHQ**	1355595775	1	29	1	2	1	3	2	2	2								5	1			1					1												1
R_XNWIXyxdAR0p213	Default Response Set	Anonymous				0			1	5l4qS_C-Kg4NnYS1_3j47g**	1393004921	1	28	1	4	1	2	3	2									5	1							1	1												1
R_322A1jgP5mepgeo	Default Response Set	Anonymous				0			1	5l4qS_C-Kg6-3AADfKVLmg**	1345735004	1	39	1	3	1	2	4	5									15	1	1							1												1
R_1eXdT5XLct7W9bP	Default Response Set	Anonymous				0			1	5l4qS_C-Kg5ASEcWSezNEw**	1414404123	1	78	1	2	2												2	1	1							2												2
R_1Kr7T7kxwgPlsCf	Default Response Set	Anonymous				0			1	5l4qS_C-Kg7MKYQ6GLkxrA**	1410910361	1	30	1	1													2	1						1		2												3
R_1oBExS5OloC02Lc	Default Response Set	Anonymous				0			1	5l4qS_C-Kg56fc5QNe60Zw**	1391158355	1	35	1	4	1	5	5	4	4	3	3						40	1	1							1												1
R_ezJMF8iJ3WXBnTH	Default Response Set	Anonymous				0			1	5l4qS_C-Kg7ANZjvJNckdQ**	1308733307	1	65	1	4	2												10	1		1						1												1
R_1nMU4iixNww3hdc	Default Response Set	Anonymous				0			1	5l4qS_C-Kg7hjFGnpAWY6A**	1330680152	1	33	1	4	2												2	1							1	2												1
R_5u7byAjMgM44CDT	Default Response Set	Anonymous				0			1	5l4qS_C-Kg5Yr_k0YiSfRg**	1366492323	1	27	1	3	1	2	3	2									500	1							1	4												2
R_zUX5otxmX3Y70Hf	Default Response Set	Anonymous				0			1	5l4qS_C-Kg71t1fiqAHaPg**	1437185882	1	27	1	5	1	2	2	2									12	1				1				6		1	1						1			3
R_3G6PkG0IFj1adTx	Default Response Set	Anonymous				0			1	5l4qS_C-Kg56OUpRwsqK0w**	1410744326	1	34	1	4	2												100	1					1			6							1					1
R_4HMEdQsksFTfglP	Default Response Set	Anonymous				0			1	5l4qS_C-Kg5n7g-W0YJ9qw**	1358238003	1	32	1	3	1	3	1	3	3								7	1							1	1												1
R_3NyUBqhVMSCu3Nt	Default Response Set	Anonymous				0			1	5l4qS_C-Kg6T6_Jp7Mr2BQ**	1368550522	1	21	1	5													2	1						1		1												1
R_1ogJHxxjART5gR1	Default Response Set	Anonymous				0			1	5l4qS_C-Kg5wezklGBGRdQ**	1404020356	1	26	1	2	1	5	2	3	4	2	2						1	1		1						1												1
R_2Qg6R3ca9ZQFwVn	Default Response Set	Anonymous				0			1	5l4qS_C-Kg4DHujoNViWbQ**	1440333960	1	30	1	3	1	1	3										70	1	1							1												1
R_3nBDC4UtJobmYAG	Default Response Set	Anonymous				0			1	5l4qS_C-Kg4u2anbOP7MmA**	1415776171	1	69	1	4	2												2	1		1						1												1
R_2bVkBw4klNqiJeV	Default Response Set	Anonymous				0			1	5l4qS_C-Kg7LVv5esKK-uw**	1410387554	1	28	1	4													50	1						1		1												1
R_3NQJN2gxypPDTCS	Default Response Set	Anonymous				0			1	5l4qS_C-Kg5OpYHP3qxMUQ**	1409841035	1	21	1	4	1	1	4										4	1							1	3												2
R_uaGFy95aeX1deGR	Default Response Set	Anonymous				0			1	5l4qS_C-Kg4dz4SjV1dHEg**	1418197804	1	28	1	3	1	3	3	3	2								28	1					1			1												1
R_2fkzEr8izd500Wu	Default Response Set	Anonymous				0			1	5l4qS_C-Kg5_NFxuxP4pZQ**	1435598369	1	52	1	3	1	4	3	3	2	3							100	1				1				3												1
R_3nMJEzyRVIbhzts	Default Response Set	Anonymous				0			1	5l4qS_C-Kg7VFWoFkZGm_w**	1395329307	1	25	1	3	1	2	3	3									15	1					1			2												1
R_sYmdwrJZaadORY5	Default Response Set	Anonymous				0			1	5l4qS_C-Kg5KDaQye9MJCg**	1433157886	1	67	1	4	2												4	1			1					1												1
R_yvIvPZzpWXxD3bP	Default Response Set	Anonymous				0			1	5l4qS_C-Kg5Uci17yCi4Ew**	1437846556	1	30	1	4	2												15	1			1					2												2
R_2Cy58ybO41iVBUt	Default Response Set	Anonymous				0			1	5l4qS_C-Kg71szLlsjXJjA**	1435380564	1	52	1	3	2												25	1							1	4												2
R_STtkvdnXD58e4aR	Default Response Set	Anonymous				0			1	5l4qS_C-Kg4bSlbeGdwN2A**	1315903877	1	62	1	4	1	2	4	4									30	1			1					3												2
R_1Qg8m5tiXK1b1dj	Default Response Set	Anonymous				0			1	5l4qS_C-Kg5nH9JJeac_1w**	1367757794	1	31	1	2	2												2	1		1						1												1
R_3PXnZ772DDAge1W	Default Response Set	Anonymous				0			1	5l4qS_C-Kg7WgpcxPrBpZw**	1276999330	1	40	1	5	2												5	1				1				4												2
R_3O1VbLnyp5aEb3U	Default Response Set	Anonymous				0			1	5l4qS_C-Kg4EcfZLBqRxsA**	1412337916	1	23	1	4	1	1	2										50	1	1							1												1
R_bOcrmqYgcqwhVSN	Default Response Set	Anonymous				0			1	5l4qS_C-Kg4fdN57rlVtmQ**	1395428147	1	22	1	3	1	2	2	3									150	1		1						1												1
R_3I4JeazR96hY5S9	Default Response Set	Anonymous				0			1	5l4qS_C-Kg7L-dZka0bSZQ**	1406682114	1	25	1	2	1	6	2	2	4	2	2	2					2	1					1			3												3
R_CdVdDeNJGmOoeat	Default Response Set	Anonymous				0			1	5l4qS_C-Kg4KNuyOTm8KDg**	1366821606	1	30	1	4	2												25	1				1				4												4
R_27q9QZlpq9brC5A	Default Response Set	Anonymous				0			1	5l4qS_C-Kg7BrSn7EcCqhA**	1268031557	1	20	1	6	2												6	1							1	6					1	1						3
R_3EhGvFQu4E4LuRx	Default Response Set	Anonymous				0			1	5l4qS_C-Kg7NSJIHkP4O3Q**	1241788045	1	70	1	3	2												3	1						1		6					1			1				3
R_2dMDgFDBfNXZu2F	Default Response Set	Anonymous				0			1	5l4qS_C-Kg6Mair2qgmZjA**	1261935611	1	26	1	3	2												6	1						1		1												1
R_xsCnhyFzaPHLd1n	Default Response Set	Anonymous				0			1	5l4qS_C-Kg4A91EV0GpuSg**	1354475284	1	55	1	2	1	3	4	2	2								4	1		1						1												1
R_31TzMIQwuesMn8B	Default Response Set	Anonymous				0			1	5l4qS_C-Kg4SevjZir_v9g**	1366924537	1	65	1	4	2												5	1							1	1												1
R_3q7m6dznBnz68cl	Default Response Set	Anonymous				0			1	5l4qS_C-Kg5Hlz27SrewTw**	1280694930	1	33	1	2	1	1	2										7	1						1		13												4
R_2Yn3Bdk9ks7pYQf	Default Response Set	Anonymous				0			1	5l4qS_C-Kg6vj-4VxESYGQ**	1351796515	1	26	1	2	1	5	2	1	3	3	3						2	1	1							2												1
R_x0e9SbbgmyPg4i5	Default Response Set	Anonymous				0			1	5l4qS_C-Kg7yV0-pV1okDg**	1406154111	1	21	1	3	1	5	2	3	4	5	1						10	1			1					2												1
R_xDEkG0uUajX9MgV	Default Response Set	Anonymous				0			1	5l4qS_C-Kg75dsy99-nFDw**	1377496954	1	58	1	2													10	1	1							3												4
R_9nMNRKBYnfjtNLj	Default Response Set	Anonymous				0			1	5l4qS_C-Kg7vk_5a9479HA**	1393334932	1	33	1	3	1	2	4	2									100	1						1		4												1
R_12DNvVKmUzvux9L	Default Response Set	Anonymous				0			1	5l4qS_C-Kg5iOfVKofhgHA**	1417541345	1	41	1	4	2												15	1							1	2												2
R_1Few4H1uDN6DQs0	Default Response Set	Anonymous				0			1	5l4qS_C-Kg71XECkVkTtVA**	1230264304	1	69	1	1	1	2	2	2									10	1		1						5	10000											2
R_3hE1DKflShYB6yV	Default Response Set	Anonymous				0			1	5l4qS_C-Kg5c8KKT1awfOA**	1387936606	1	37	1	5	2												30	1						1		2												2
R_3dZinOVDDJQ4ZJ8	Default Response Set	Anonymous				0			1	5l4qS_C-Kg4h1WGCQd2GhA**	1407739159	1	28	1	2	1	2	2	2									20	1		1						2												2
R_1kXMiheUhMVywaE	Default Response Set	Anonymous				0			1	5l4qS_C-Kg4j_vWfxoM53g**	1434487916	1	34	1	1	1	4	1	2	2	3							40	1		1						1												1
R_27Q2v4kBBgPExx5	Default Response Set	Anonymous				0			1	5l4qS_C-Kg5o-AJQKp1orQ**	1440034275	1	32	1	3	1	1	3										30	1				1				1												1
R_3EjaSxY6uMx2hsL	Default Response Set	Anonymous				0			1	5l4qS_C-Kg78GXbCJ3suAg**	1438352810	1	66	1	2	2												5	1					1			1												1
R_1dmE0ZbXDgCfU4C	Default Response Set	Anonymous				0			1	5l4qS_C-Kg6fuT9hokE1eQ**	1434788256	1	29	1	3	2												30	1							1	1												1
R_2VkXU9QeMNU5RqW	Default Response Set	Anonymous				0			1	5l4qS_C-Kg4AQWVxTTt7Zw**	1160604172	1	71	1	2	2												20	1					1			6		1			1	1						2
R_1QxsHDf7X3voAXr	Default Response Set	Anonymous				0			1	5l4qS_C-Kg4uIp4RzkSJRw**	1395696719	1	21	1	2	2												100	1		1						3												2
R_2QglnlZL93QtSh5	Default Response Set	Anonymous				0			1	5l4qS_C-Kg4kPBu22jI7tQ**	1366217814	1	62	1	1	1	1	2										15	1							1	6			1									3
R_2SIawMAtiAKcrqb	Default Response Set	Anonymous				0			1	5l4qS_C-Kg7Yhagd1cFLQw**	1356336831	1	29	1	4	1	2	4	4									5	1		1						1												1
R_5cmh7TlGNzVYE4V	Default Response Set	Anonymous				0			1	5l4qS_C-Kg67p50oqu9eDA**	1281549906	1	30	1	2													3	1							1	6			1									3
R_2TABFlxHk3UXPMA	Default Response Set	Anonymous				0			1	5l4qS_C-Kg6pndaYF5Tgkw**	1132139106	1	76	1	3	1	4	2	2	2	3							10	1						1		1												1
R_110GSTc2gF8qXzM	Default Response Set	Anonymous				0			1	5l4qS_C-Kg5MljcUfM4RKA**	1371786532	1	44	1	3	1	1	2										2	1						1		2												1
R_3G1FLsuuSAEHK1O	Default Response Set	Anonymous				0			1	5l4qS_C-Kg7i1c4sJIC-Sg**	1440383459	1	26	1	5	2												100	1						1		2												1
R_2WuLlix3ooubgD1	Default Response Set	Anonymous				0			1	5l4qS_C-Kg6xfSxzixveRA**	1439453195	1	33	1	4	2												6	1					1			1												1
R_3Ego9YLO8CPg3Cn	Default Response Set	Anonymous				0			1	5l4qS_C-Kg4A8lSqS1eGEg**	1378609875	1	24	1	4	1	1	4										20	1	1							2												4
R_zcDuZEt7o037mr7	Default Response Set	Anonymous				0			1	5l4qS_C-Kg788yaqK3PV-g**	1326614262	1		1	4	2												200	1						1		13												4
R_2sYDv2wcYagbmdn	Default Response Set	Anonymous				0			1	5l4qS_C-Kg6t1Xebczl_Xw**	1399516444	1	31	1	2	1	1	2										10	1						1		2												4
R_1IZ8HawRQVgwGQY	Default Response Set	Anonymous				0			1	5l4qS_C-Kg6GUKwB8Pq5Cw**	1393382162	1	65	1	2	1	1	1										9	1			1					1												1
R_12uwJ6iaYcZDvlx	Default Response Set	Anonymous				0			1	5l4qS_C-Kg4sdmxpuOjR8w**	1409175238	1	48	1	4	2												3	1			1					4												2
R_31yNE74jETa5P0F	Default Response Set	Anonymous				0			1	5l4qS_C-Kg6vB7bA5qvBvQ**	1319343328	1	40	1	2	1	1	3										10	1					1			6										1	I belive natural imunity is better	3
R_2QthAkawNKphdAl	Default Response Set	Anonymous				0			1	5l4qS_C-Kg63KnJjTr8z_g**	1386005542	1	34	1	2	1	4	2	2	3	5							50	1			1					3												2
R_332tDzzf1N0uZVE	Default Response Set	Anonymous				0			1	5l4qS_C-Kg4V_Pk6u24H8w**	1304815302	1	25	1	4	2												10	1							1	1												1
R_pgEbw3YxGPZPuW5	Default Response Set	Anonymous				0			1	5l4qS_C-Kg4dip0UnH4_yw**	1132226428	1	53	1	3	2												0	1				1				13												4
R_2S2C68CRv5X6D8n	Default Response Set	Anonymous				0			1	5l4qS_C-Kg6qLGgrB-8rDw**	1374135241	1	33	1	5	1	1	5										10	1							1	4												1
R_3GqRFriZ8tsvEkv	Default Response Set	Anonymous				0			1	5l4qS_C-Kg6Sc-g-uwHhnw**	1079565162	1	70	1	4	1	6	2	2	1	2	3	3					20	1		1						6						1						3
R_vi7W08DLgwh5fA5	Default Response Set	Anonymous				0			1	5l4qS_C-Kg5sneBsbl9UDA**	1439987915	1	33	1	4	2												50	1					1			1												1
R_869Ej8XDdiOP613	Default Response Set	Anonymous				0			1	5l4qS_C-Kg45nZn08fckPw**	1370355973	1	28	1	4	2												2	1							1	1												1
R_2wM5oMc6zNKjdjC	Default Response Set	Anonymous				0			1	5l4qS_C-Kg5XV_tRLZ5syw**	1430760235	1	21	1	4	1	6	3	3	2	4	5	5					200	1		1						2												2
R_3I6SEFeOImQCzOl	Default Response Set	Anonymous				0			1	5l4qS_C-Kg5i-MYnJ5ucLQ**	1363356308	1	26	1	3	1	1	4										50	1				1				3												1
R_a4AWAW4xWj3rYPv	Default Response Set	Anonymous				0			1	5l4qS_C-Kg4N0zt24eKfXw**	1382128737	1	65	1	5	1	1	3										50	1				1				1												1
R_1oipuLPFe03sAKX	Default Response Set	Anonymous				0			1	5l4qS_C-Kg6-9YLWCP6N-Q**	1410208802	1	25	1	4	1	1	4										25	1	1							1												1
R_3ndOytqsZFhZpx9	Default Response Set	Anonymous				0			1	5l4qS_C-Kg4mFa3NBBaxWA**	1340108319	1	74	1	3	2												50	1			1					3												2
R_06c5N4diKMsObzb	Default Response Set	Anonymous				0			1	5l4qS_C-Kg5P997i4NHtZQ**	1079375744	1	76	1	3	2												1	1					1			2												2
R_2ErZnLJYc6MpDCV	Default Response Set	Anonymous				0			1	5l4qS_C-Kg5ZkIq8jeBEVQ**	1412479053	1	45	1	4	1	3	2	2	3								25	1		1						1												1
R_2trjUqrgu9coqdM	Default Response Set	Anonymous				0			1	5l4qS_C-Kg7aOETBZUzGsg**	1384350027	1	35	1	2	1	2	1	2									5	1			1					1												1
R_3imVyk7Rd7ipZxK	Default Response Set	Anonymous				0			1	5l4qS_C-Kg6bYTh8Qwzaew**	1356792371	1	33	1	3	2												2	1						1		1												1
R_3hAeZmHCu7KiYRS	Default Response Set	Anonymous				0			1	5l4qS_C-Kg4wjyvCoHkd_Q**	1280874550	1	22	1	3	1	2	2	3									4	1							1	3												1
R_26hzQRpK3nV7Jf4	Default Response Set	Anonymous				0			1	5l4qS_C-Kg5OP2mI_-6Uyg**	1352375677	1	31	1	2	1	3	2	2	2								5	1						1		4												2
R_2v1zBvBzIqDsE1l	Default Response Set	Anonymous				0			1	5l4qS_C-Kg7kPtWgwUU5yA**	1387983326	1	20	1	5	1	1	5										20	1							1	1												1
R_3izli2MnJv9mzPt	Default Response Set	Anonymous				0			1	5l4qS_C-Kg5UDvjsvcFH7A**	1412529592	1	35	1	2	1	2	2	4									100	1				1				3												2
R_2WNIrgj0mEERcVY	Default Response Set	Anonymous				0			1	5l4qS_C-Kg7JusOaytH5tg**	1433622716	1	22	1	3	1	1	3										5	1	1							2												1
R_3RkHWxGH78dXug2	Default Response Set	Anonymous				0			1	5l4qS_C-Kg7O66ps-vAWSA**	1343533959	1	26	1	2	2												500	1	1							6		1										4
R_2aKNRVGQpJMPg8E	Default Response Set	Anonymous				0			1	5l4qS_C-Kg6-M_pCfIGFFA**	1440379398	1	45	1	4	1	2	4	5									999	1		1						1												1
R_24ee79tKa9z2hMB	Default Response Set	Anonymous				0			1	5l4qS_C-Kg6i4ZRI3ePScQ**	1435628528	1	52	1	3	2												25	1			1					4												2
R_2ON01Yft2t5WIAV	Default Response Set	Anonymous				0			1	5l4qS_C-Kg7upLDtgfP4zA**	1344252234	1	29	1	3	1	2	2	4									8	1	1							1												1
R_1qfSznAKx6KCdsr	Default Response Set	Anonymous				0			1	5l4qS_C-Kg74rEDyM3DDrQ**	1371737306	1	28	1	3	2												30	1	1							6					1					1	I don't think they work	3
R_sLRAINv1tTjlJSN	Default Response Set	Anonymous				0			1	5l4qS_C-Kg7Uafky2_ZdHw**	1406502135	1	50	1	2	2												2	1		1						1												1
R_3ffmnKIuEGNjW8D	Default Response Set	Anonymous				0			1	5l4qS_C-Kg6T-4LAVPmWDg**	1439188309	1	24	1	3	2												4	1				1				4												4
R_22RheWj5s0sw76J	Default Response Set	Anonymous				0			1	5l4qS_C-Kg4Eux_CEVlWBA**	1398520489	1	41	1	3	2												40	1	1							6		1	1			1						3
R_UcM3DX1TUgJirOp	Default Response Set	Anonymous				0			1	5l4qS_C-Kg5dSEeJ3X-6HA**	1394594214	1	36	1	5	2												4	1					1			6			1						1			3
R_2DUfDbJNfKtBvl1	Default Response Set	Anonymous				0			1	5l4qS_C-Kg5Ack73EeR3AA**	1366999484	1	43	1	2	1	1	4										2	1				1				1												1
R_RPLS8ZpUVEGmYOB	Default Response Set	Anonymous				0			1	5l4qS_C-Kg62LczvRDwHZg**	1440232019	1	23	1	2	1	6	2	4	5	2	2	1					10	1					1			3												1
R_RFakMC3fpE6WFPj	Default Response Set	Anonymous				0			1	5l4qS_C-Kg4wiJaAZH2zSg**	1435514162	1	21	1	4	1	6	4	3	3	3	3	2					10	1		1						6						1						3
R_d6lr8mlNjMUtGEN	Default Response Set	Anonymous				0			1	5l4qS_C-Kg7foxPXow7YUQ**	1439053986	1	19	1	2	2												15	1	1							3												2
R_3EApYZbym33ovqN	Default Response Set	Anonymous				0			1	5l4qS_C-Kg41U1GNkADbPw**	1398915533	1	46	1	5	1	3	2	3	3								250	1					1			2												1
R_3fBjQhh8kBHSBrI	Default Response Set	Anonymous				0			1	5l4qS_C-Kg5npJbJ7nKJMg**	1376133837	1	27	1	5	2												4	1			1					3												2
R_33pfYDakR9X2VtO	Default Response Set	Anonymous				0			1	5l4qS_C-Kg4UqBVFn1vY8w**	1369469275	1	45	1	2	1	2	1	1									600	1				1				13												3
R_8wVRa02L4qjwAP7	Default Response Set	Anonymous				0			1	5l4qS_C-Kg5y10wxSrregg**	1380563014	1	35	1	4	2												6	1							1	1												1
R_6LorKEHtBSJWFMt	Default Response Set	Anonymous				0			1	5l4qS_C-Kg5sG4qt0AhEIg**	1309743020	1	52	1	4	1	1	3										15	1	1							3												2
R_2cd5zHNEVmPTMwX	Default Response Set	Anonymous				0			1	5l4qS_C-Kg6a3gcmhGFN9w**	1436350047	1	19	1	1	1	5	1		2	1	4						1	1					1			2												1
R_1mUcIZDIi6wrW8R	Default Response Set	Anonymous				0			1	5l4qS_C-Kg6qkK-qTzHbrw**	1440382144	1	18	1	6	2												567	1					1			1												4
R_2diP7GCUglEgtiw	Default Response Set	Anonymous				0			1	5l4qS_C-Kg5F8YyiZlsSqg**	1314968060	1	25	1	2	1	1	2										5	1	1							13												4
R_1pASsMnyBCJAS4C	Default Response Set	Anonymous				0			1	5l4qS_C-Kg6MF3dXB1RitQ**	1407348864	1	23	1	2	1	4	2	2	3	3							46	1				1				2												1
R_qxQo7bh9qQtU37j	Default Response Set	Anonymous				0			1	5l4qS_C-Kg6QS2TFhxgeqw**	1408067089	1	55	1	3	1	1	1										20	1						1		6						1						4
R_2aCTA3QiVLcP9em	Default Response Set	Anonymous				0			1	5l4qS_C-Kg7VX4CDV7XNSQ**	1306428015	1	28	1	3	2												10	1	1							13												4
R_25NuQr2QIVXcCvm	Default Response Set	Anonymous				0			1	5l4qS_C-Kg7I0IAfGRjEEQ**	1414540080	1	38	1	5	1	2	4	4									7	1				1				13												4
R_2xGlzxIdDJCt89Q	Default Response Set	Anonymous				0			1	5l4qS_C-Kg6c9jJEkB7tZw**	1407010837	1	46	1	3	1	1	3										10	1				1				1												1
R_2a9QPFj2hiwG7D1	Default Response Set	Anonymous				0			1	5l4qS_C-Kg6DTdCvgP8LGw**	1305422366	1	35	1	6	2												5	1	1							13												4
R_A6YR1U3GEVeCUox	Default Response Set	Anonymous				0			1	5l4qS_C-Kg6cLiUPM-KQag**	1132276808	1	40	1	3	1	2	2	2									10	1					1			4												1
R_3L5e18dO2xb5vJu	Default Response Set	Anonymous				0			1	5l4qS_C-Kg6oxTwQI9hXnA**	1322246073	1	25	1	5	2												100	1			1					2												1
R_1jYOnkakDVgks8h	Default Response Set	Anonymous				0			1	5l4qS_C-Kg7af-GBdnxvkw**	1365911264	1	38	1	4	1	2	2	4									100	1						1		1												1
R_24ucRfTiGIrmBC3	Default Response Set	Anonymous				0			1	5l4qS_C-Kg5HveR5G_uudw**	1432469917	1	27	1	2	1	5	3	3	2	1	3						3	1	1							3												1
R_3EAUmeEn5g7zmU5	Default Response Set	Anonymous				0			1	5l4qS_C-Kg70j3BBzwy1UA**	1131857047	1	55	1	5	1	2	4	2									5	1						1		3												2
R_3KK2vUyUGnfRN5a	Default Response Set	Anonymous				0			1	5l4qS_C-Kg5p2G-UVfSe6w**	1415778343	1	75	1	3	2												0	1		1						1												1
R_1o7OLek88Cwzng4	Default Response Set	Anonymous				0			1	5l4qS_C-Kg5pCF1f7wVcPQ**	1385608956	1	32	1	1	1	2	2	2									8	1						1		1												1
R_Ui0azTtINnnELkZ	Default Response Set	Anonymous				0			1	5l4qS_C-Kg4Ju6MaofF9Zg**	1314495586	1	26	1	4	2												3	1	1							6						1						2
R_3kkd5CTEW2bLcQV	Default Response Set	Anonymous				0			1	5l4qS_C-Kg7zE0m6MQungA**	1082240488	1	66	1	5	2												1	1							1	1												1
R_1LzsBCEciYDNIEp	Default Response Set	Anonymous				0			1	5l4qS_C-Kg7ckcylfzTLvQ**	1246346672	1	66	1	5	1	1	5										3	1		1						2												1
R_2VkJlkWrdPfBn9O	Default Response Set	Anonymous				0			1	5l4qS_C-Kg4V7tDRSQQhgQ**	1389375807	1	37	1	2	1	2	2	2									10	1			1					2												2
R_3DoasJViQ6FBcgA	Default Response Set	Anonymous				0			1	5l4qS_C-Kg67DqbvY843OA**	1389284254	1	27	1	3	1	1	3										8	1							1	1												1
R_1ozpMdmHrFRvwC2	Default Response Set	Anonymous				0			1	5l4qS_C-Kg7EzjLRZzlZsA**	1439651957	1	75	1	4	2												12	1						1		1												1
R_tL5fXHqY62RGMmd	Default Response Set	Anonymous				0			1	5l4qS_C-Kg6N4PrIUMHEVQ**	1215197533	1	57	1	5	2												10	1			1					6			1		1			1	1			3
R_3gYNTfsslf15as7	Default Response Set	Anonymous				0			1	5l4qS_C-Kg5OxEWzEQuFrA**	1413971853	1	19	1	2	1	2	3	2									50	1		1						1												1
R_2PyVkAQgU12rY6u	Default Response Set	Anonymous				0			1	5l4qS_C-Kg5pUsaUn0Ia-g**	1330087123	1	26	1	1	1	2	1	2									7	1				1				3												2
R_1DZtSLisL4cTSp9	Default Response Set	Anonymous				0			1	5l4qS_C-Kg4PcRq1xoLnDg**	1301710947	1	31	1	4	2												10	1						1		1												1
R_2B4pfskXkcxWF9B	Default Response Set	Anonymous				0			1	5l4qS_C-Kg4J9XfAWMyQyA**	1219970346	1	70	1	5	2												3	1					1			13												4
R_3Eg6UuSBtaoMpnA	Default Response Set	Anonymous				0			1	5l4qS_C-Kg5xOUzVdcvCUg**	1419274168	1	61	1	2	1	4	5	5	4	4							7	1							1	1												1
R_28zILIkNqmqKrIL	Default Response Set	Anonymous				0			1	5l4qS_C-Kg674bmQqfXl8A**	1371500463	1	27	1	4	2												15	1	1							2												1
R_10UWz3VSaW6MPBa	Default Response Set	Anonymous				0			1	5l4qS_C-Kg5dJk7w3C7UWQ**	1079238788	1	70	1	3	2												2	1						1		1												1
R_1CrNnd6wZwW4nNb	Default Response Set	Anonymous				0			1	5l4qS_C-Kg7gw5yJvN2yzw**	1436382932	1	26	1	3	2												25	1	1							1												1
R_2VvB0KwRUmp2J1l	Default Response Set	Anonymous				0			1	5l4qS_C-Kg7dkeyJyHYMtQ**	1361989056	1	45	1	2	2												20	1						1		13												4
R_rqlSnXj0bfkgKxb	Default Response Set	Anonymous				0			1	5l4qS_C-Kg5Uyl0lCG07cg**	1435509913	1	22	1	3	1	1	4										50	1					1			2												2
R_3kic6sfwGGlTDqb	Default Response Set	Anonymous				0			1	5l4qS_C-Kg7TjAl_4-TLZg**	1351055312	1	77	1	3	1	2	4	3									4	1			1					2												2
R_2XoDBqzNGcPmkzy	Default Response Set	Anonymous				0			1	5l4qS_C-Kg7EJ4cKORzqfw**	1316840457	1	34	1	5	1	3	5	4	4								6	1						1		1												1
R_2A0UG9tvfmQ6PhE	Default Response Set	Anonymous				0			1	5l4qS_C-Kg5ms9Ghb052Tg**	1372482243	1	65	1	3	1	3	2	3	4								2	1	1							3												2
R_1i4pDOp20JmUVt2	Default Response Set	Anonymous				0			1	5l4qS_C-Kg6hZmcfESN8lQ**	1437269636	1	29	1	4	2												10	1							1	1												1
R_6zmWz5hpXYZsu9b	Default Response Set	Anonymous				0			1	5l4qS_C-Kg709xw-NuxTnA**	1415940451	1	69	1	2	1	2	3	2									4	1			1					2												2
R_2TBOCae5bcsbuJ3	Default Response Set	Anonymous				0			1	5l4qS_C-Kg4K6ExfHdYBlw**	1440162903	1	18	1	3	2												5	1				1				1												1
R_qQNLoi8ENxrW7WV	Default Response Set	Anonymous				0			1	5l4qS_C-Kg5F0plxjbIarQ**	1439177053	1	49	1	2													4	1							1	2												1
R_1eXoMtklRsNibRy	Default Response Set	Anonymous				0			1	5l4qS_C-Kg6br6rr2nVMiA**	1281013400	1	60	1	4	2												6	1							1	1												1
R_1BPELoWGT8azsuq	Default Response Set	Anonymous				0			1	5l4qS_C-Kg5aJ_3kq0eg8g**	1435689559	1	63	1	2	2												100	1			1					1												1
R_3a4VxRwUtWJdxa9	Default Response Set	Anonymous				0			1	5l4qS_C-Kg5DiflVwcMp2g**	1412137629	1	36	1	4	2												20	1			1					1												1
R_2djdUv7wHgNS1XI	Default Response Set	Anonymous				0			1	5l4qS_C-Kg6DaF7SfE05pw**	1093906767	1	39	1	4	2												6	1			1					3												1
R_2U8X8ZWz4DpbOCV	Default Response Set	Anonymous				0			1	5l4qS_C-Kg47FbGwSkMW1Q**	1079217843	1	64	1	4	2												2	1				1				1												1
R_3G3Qly7K9qW4COZ	Default Response Set	Anonymous				0			1	5l4qS_C-Kg6a1Pshf2g9Rw**	1361376207	1	37	1	2	2												2	1			1					1												1
R_25tMHVB2h1yvnim	Default Response Set	Anonymous				0			1	5l4qS_C-Kg5hkOkzEryjJQ**	1415594625	1	37	1	2	1	1	5										100	1		1						1												1
R_1dgVd27sC1d0lLf	Default Response Set	Anonymous				0			1	5l4qS_C-Kg4HboXWmuvqIQ**	1335873018	1	52	1	5	2												3	1						1		13												4
R_3DqCiu72okKtV1x	Default Response Set	Anonymous				0			1	5l4qS_C-Kg5imGRt4Z1ZOA**	1338162922	1	32	1	3	1	3	3	3	3								8	1				1				1												1
R_1jln2xGJ34I5sCh	Default Response Set	Anonymous				0			1	5l4qS_C-Kg6WCaC2xpjKHA**	1380586887	1	55	1	4	2												5	1							1	1												1
R_Pw9BFeHHlAILtCN	Default Response Set	Anonymous				0			1	5l4qS_C-Kg72O7K1c6cOog**	1378453294	1	49	1	2	1	5	2	2	2	4	2						5	1				1				2												1
R_1osSe5VYREvtj85	Default Response Set	Anonymous				0			1	5l4qS_C-Kg4jcH7mnV_jSQ**	1131959565	1	56	1	3	1	2	3	3									5	1							1	6									1			3
R_1JQ6H4rbRK9gec7	Default Response Set	Anonymous				0			1	5l4qS_C-Kg4DxIXXME0HvA**	1125029641	1	74	1	2	2												0	1						1		1												1
R_3IQAiqPvFEVfS7M	Default Response Set	Anonymous				0			1	5l4qS_C-Kg6913y13riQ3g**	1415892930	1	49	1	2	2												2	1				1				6		1	1	1								3
R_0f7CqHSTxljpa6Z	Default Response Set	Anonymous				0			1	5l4qS_C-Kg6SB6D26ybDjw**	1434831815	1	38	1	4	2												50	1							1	4												2
R_enfrfiSQ9LFk2Bj	Default Response Set	Anonymous				0			1	5l4qS_C-Kg4o-jRZYhNJNQ**	1439776208	1	22	1	2	1	3	3	3	2								20	1						1		4												1
R_1OCUJcd1NvoemqT	Default Response Set	Anonymous				0			1	5l4qS_C-Kg5X4kSzGNNvhw**	1440279478	1	45	1	2	2												4	1							1	3												1
R_1LIpeRa5j4LInJg	Default Response Set	Anonymous				0			1	5l4qS_C-Kg6zS8mWDeVIyg**	1438034489	1	54	1	5	1	1	3										30	1						1		6			1									3
R_2sUatjhuFyOARgM	Default Response Set	Anonymous				0			1	5l4qS_C-Kg4y91sFcFHh7Q**	1359027223	1	58	1	3	2												12	1							1	6		1	1							1	Who's making money for it?	3
R_D01TjdqQuLHRydb	Default Response Set	Anonymous				0			1	5l4qS_C-Kg7L3cQITdVEFw**	1432538486	1	23	1	3	2												7	1						1		3												2
R_BQajoOAu5oL1jZD	Default Response Set	Anonymous				0			1	5l4qS_C-Kg4zUVWtr9941w**	1367042939	1	45	1	2	1	4	3	3	2	2							20	1				1				3												1
R_1r6VyMcQJl52ulY	Default Response Set	Anonymous				0			1	5l4qS_C-Kg7BRaXgL_CCow**	1438341624	1	47	1	2	1	4	2	3	2	2							15	1				1				1												1
R_2tzZim5MnaaH1bb	Default Response Set	Anonymous				0			1	5l4qS_C-Kg6igkM7vKa10w**	1276896517	1	24	1	2	1	3	2	2	2								5	1	1							6					1							3
R_2wnOOuiLEMrKnde	Default Response Set	Anonymous				0			1	5l4qS_C-Kg4rulSPtrRKKA**	1390910305	1	43	1	4	1	1	4										30	1							1	2												2
R_1XMAkhSYzrwadtn	Default Response Set	Anonymous				0			1	5l4qS_C-Kg6sJc0lrHDigQ**	1232591163	1	64	1	2	2												2	1	1							13												1
R_2zjs3UBEp50c57V	Default Response Set	Anonymous				0			1	5l4qS_C-Kg6rxmID67G66w**	1377613685	1	63	1	1	1	1	5										10	1			1					13												3
R_zd8ocrkpoq2I3m1	Default Response Set	Anonymous				0			1	5l4qS_C-Kg6HYaz1Tcs_NQ**	1316994394	1	54	1	3	1	1	3										12	1			1					1												1
R_1CrQAIR0aJ728WK	Default Response Set	Anonymous				0			1	5l4qS_C-Kg6mz8YjSigeSw**	1438356797	1	38	1	2	1	4	2	3	2	2							30	1		1						1												1
R_3rNUPO0BaDIlaI5	Default Response Set	Anonymous				0			1	5l4qS_C-Kg4kj3jCFHUtJA**	1437406551	1	31	1	4	1	2	2	3									4	1					1			2												2
R_2VDQ3uJvtB9LX3v	Default Response Set	Anonymous				0			1	5l4qS_C-Kg7WcTSiV85bHA**	1131888130	1	60	1	2	2												20	1						1		1												1
R_1BRund5XD4aVGvq	Default Response Set	Anonymous				0			1	5l4qS_C-Kg598g3HaZ9EoA**	1131938833	1	66	1	3	2												3	1	1							1												1
R_3MhvTFPOjUMrcIA	Default Response Set	Anonymous				0			1	5l4qS_C-Kg73geSWXk4zGQ**	1434559673	1	52	1	3	2												2	1						1		1												1
R_2QXP6FgLAOrHPes	Default Response Set	Anonymous				0			1	5l4qS_C-Kg60GEweACI64g**	1316810204	1	50	1	1	2												5	1			1					2												1
R_VPfZTv67k9TnGHT	Default Response Set	Anonymous				0			1	5l4qS_C-Kg7iUSNiK24Sqg**	1437200697	1	31	1	2	1	9	2	2	2	2	2	2	2	2	2		20	1							1	1												1
R_W9djWgKGj6lq1sl	Default Response Set	Anonymous				0			1	5l4qS_C-Kg70VNAuzdfvVw**	1371862230	1	28	1	2	1	1	4										20	1	1							3												2
R_1ez92tiffdZT8H5	Default Response Set	Anonymous				0			1	5l4qS_C-Kg40X4RLI00qkA**	1440043312	1	51	1	3	2												25	1			1					3												2
R_31WU61HxEo7I1j9	Default Response Set	Anonymous				0			1	5l4qS_C-Kg45gGRtY7PH6w**	1379931506	1	20	1	3	1	3	3	3	2								50	1			1					1												1
R_268m92cDXe726L7	Default Response Set	Anonymous				0			1	5l4qS_C-Kg6OxHVUddFaJQ**	1406304827	1	38	1	3	1	3	2	3	4								300	1					1			2												1
R_ZC8hkyntVWi19HX	Default Response Set	Anonymous				0			1	5l4qS_C-Kg5ymto0oGOUOQ**	1079230370	1	69	1	4	2												10	1				1				1												1
R_279cC5MLPGV1uuR	Default Response Set	Anonymous				0			1	5l4qS_C-Kg6duE0Ew1DOGw**	1295651939	1	47	1	3	2												50	1					1			2												1
R_1DuOoWbBWvImrCB	Default Response Set	Anonymous				0			1	5l4qS_C-Kg7eDK_bayTqpg**	1208518552	1	55	1	5	1	2	5	5									8	1			1					4												2
R_1Qa28yR20osaKiu	Default Response Set	Anonymous				0			1	5l4qS_C-Kg7KFFAZaDAoaA**	1431933861	1	37	1	3	2												3	1				1				6				1								3
R_agh594oaLsTNfgt	Default Response Set	Anonymous				0			1	5l4qS_C-Kg7yZE3BKdF5-w**	1356481301	1	32	1	5	1	1	5										8	1							1	2												2
R_2dsDDi1wNTsGc0K	Default Response Set	Anonymous				0			1	5l4qS_C-Kg5Wyr_51bo01A**	1405748359	1	38	1	4	1	1	3										50	1						1		1												1
R_ZqkQzZoo2I8oJRn	Default Response Set	Anonymous				0			1	5l4qS_C-Kg6Bos3I6w1Cbg**	1373195831	1	54	1	5	2												10	1	1							1												1
R_2pRKqgODxtnKnQH	Default Response Set	Anonymous				0			1	5l4qS_C-Kg5lhBVbeiMZJQ**	1348734798	1	51	1	2	2												5	1							1	4												4
R_1PYnm4YRzmBucl0	Default Response Set	Anonymous				0			1	5l4qS_C-Kg5s0KuVCa1-yA**	1276061672	1	34	1	4	1	5	3	3	4	3	3						350	1	1							1												1
R_3IRiq0SZREdIHR1	Default Response Set	Anonymous				0			1	5l4qS_C-Kg72oXh7yhZ2FQ**	1360501297	1	38	1	3	1	1	4										20	1	1							1												1
R_szNzIA0byMSwECJ	Default Response Set	Anonymous				0			1	5l4qS_C-Kg5NPc6lA94IZw**	1407542301	1	65	1	2	1	2	4	2									2	1		1						2												2
R_1kMpuhQaIiER9cv	Default Response Set	Anonymous				0			1	5l4qS_C-Kg6jvAfsashTOg**	1440388263	1	40	1	1	1	2	2	3									20	1			1					6		1	1							1	Dont trust vaccines at all to many other countries are truthful with their citizens	3
R_3ksNLBUZTdYJA1e	Default Response Set	Anonymous				0			1	5l4qS_C-Kg5GTAY_B0Y4JQ**	1302317047	1	34	1	3	1	3	2	2	4								500	1	1							2												1
R_2TTUQ5SZ4sIgCGi	Default Response Set	Anonymous				0			1	5l4qS_C-Kg5xqGmgd8iduA**	1432080355	1	52	1	4	1	1	5										2	1		1						1												1
R_3kix8fhLEzgAMQx	Default Response Set	Anonymous				0			1	5l4qS_C-Kg5EAKNXkaIEeg**	1439365553	1	33	1	3	2												25	1		1						2												2
R_3fPH9LJtyydwN9o	Default Response Set	Anonymous				0			1	5l4qS_C-Kg5hj2cqqgHueA**	1369422182	1	50	1	2	1	2	2	3									50	1				1				2												1
R_3iDYrgrOINL0gEA	Default Response Set	Anonymous				0			1	5l4qS_C-Kg5ObWPNSPLfzw**	1438518469	1	29	1	2	1	3	2	1	2								5	1				1				1												1
R_3nVQk1AscLyUaNZ	Default Response Set	Anonymous				0			1	5l4qS_C-Kg594807UoD2ZQ**	1226347342	1	48	1	3	1	1	3										25	1							1	1												1
R_1gGD4xPraM1NCQj	Default Response Set	Anonymous				0			1	5l4qS_C-Kg7LA4c2whuImg**	1326509486	1	28	1	3	2												11	1			1					1												1
R_uywmnoMpimzikOl	Default Response Set	Anonymous				0			1	5l4qS_C-Kg7BqEudLtO5RA**	1257275939	1	44	1	3	1	3	4	3	3								50	1						1		1												1
R_2zwfLe2tzXvQnHn	Default Response Set	Anonymous				0			1	5l4qS_C-Kg45A8LGFQatZw**	1384214738	1	41	1	1	2												1	1			1					6									1			4
R_3PzZ4gKRP6C4HuI	Default Response Set	Anonymous				0			1	5l4qS_C-Kg4URIuyTKXTww**	1381488063	1	43	1	4	1	1	4										4	1			1					6									1			3
[truncated: 3,143 more rows]
[truncated: 71 more columns]
