# Supplementary material for: Risk of disease and willingness to vaccinate in the United States: A population-based survey
Source: PLoS Med. 2020 Oct 15;17(10):e1003354. doi: 10.1371/journal.pmed.1003354 (PMC7561115; doi:10.1371/journal.pmed.1003354)
Supplement: S1 Code — (R) [file pmed.1003354.s005.R]

library(ggplot2)
library(reshape2)
library(effects)


survey <- read.csv("S3 Data.csv", skip = 2, as.is = T) #the first two lines don't have the data; leave strings as strings
first2 <- read.csv("S3 Data.csv", nrow = 2, as.is = T, header = F)
colnames(survey)[1:12] <- first2[2,1:12]
colnames(survey)[13:121] <- first2[1,13:121]
qList <- data.frame(Question = unlist(first2[1,13:121]), Text = unlist(first2[2,13:121]), stringsAsFactors = F)
rm(first2)


#first off, Q46 was a control question and should have been 4 ("Other")
cleaned <- survey[survey$Q46 == 4 & ! is.na(survey$Q46 == 4),]
#there are bunch of questions that aren't really questions
#just prompt text, etc; drop all of these
badQs <- c("Q1","Q2","Q17","Q22","Q23",paste("Q29",1:7,sep="_"),
           "NA","Q46","LocationAccuracy")
cleaned[,badQs] <- NULL
cleaned[,2:12] <- NULL #these are respondent data that seem irrelevant, I'm leaving ResponseID so
#we could link up records later if needed

renameIt <- function(x,y) {colnames(cleaned)[which(colnames(cleaned) == x)] <- y; cleaned}
#you could write this block of names more succinctly, but I did this way for clarity (like mud)
renaming <- data.frame(oldName = "Q37", newName = "age", stringsAsFactors = FALSE)
renaming <- rbind(renaming, c(oldName = "Q3", newName = "citySize"))
renaming <- rbind(renaming, c(oldName = "Q4", newName = "commute"))
renaming <- rbind(renaming, c(oldName = "Q5", newName = "numCitiesCommute"))
renaming <- rbind(renaming, data.frame(oldName = paste("Q",6:15,sep=""), newName = paste("sizeCommuteCity",1:10,sep="")))
renaming <- rbind(renaming, c(oldName = "Q16", newName = "dailyDirectContacts"))
renaming <- rbind(renaming, c(oldName = "Q18", newName = "casesLocal"))
renaming <- rbind(renaming, c(oldName = "Q18_TEXT", newName = "casesLocal_other"))
#these reasons are used multiple times
reasons <- c("DisInfo","VxInfo","NotBad","NoShots","Allergy","Immunocomp","Religion","Phil","Other")
localLabels <- paste("reasonNoVX","Local",reasons,sep="_")
renaming <- rbind(renaming, data.frame(oldName = paste("Q19",1:9,sep="_"), newName = localLabels))
renaming <- rbind(renaming, c(oldName = "Q19_9_TEXT", newName = "reasonNoVX_Local_Other_TEXT"))
renaming <- rbind(renaming, c(oldName = "Q20", newName = "casesContactNet"))
renaming <- rbind(renaming, c(oldName = "Q20_TEXT", newName = "casesContactNet_other"))
contactLabels <- paste("reasonNoVX","CN",reasons,sep="_")
renaming <- rbind(renaming, data.frame(oldName = paste("Q21",1:9,sep="_"), newName = contactLabels))
renaming <- rbind(renaming, c(oldName = "Q21_9_TEXT", newName = "reasonNoVX_CN_Other_TEXT"))
renaming <- rbind(renaming, c(oldName = "Q24", newName = "nFluVx"))
renaming <- rbind(renaming, c(oldName = "Q25", newName = "Insured"))
vxNames <- paste("Vx",c("DTaP","MMR","HPV","Varicella","HepA","HepB"),sep="")
renaming <- rbind(renaming, data.frame(oldName = paste("Q26",1:6,sep="_"),newName = vxNames))
renaming <- rbind(renaming, c(oldName = "Q27", newName = "ExemptRequest"))
renaming <- rbind(renaming, c(oldName = "Q28", newName = "PubHealthRecommend"))
renaming <- rbind(renaming, c(oldName = "Q30", newName = "OutbreakDistance"))
renaming <- rbind(renaming, c(oldName = "Q30_TEXT", newName = "OutbreakDistance_other_miles"))
renaming <- rbind(renaming, c(oldName = "Q34", newName = "DaysTVperWeek"))
renaming <- rbind(renaming, c(oldName = "Q35", newName = "SocMediaperWeek"))
renaming <- rbind(renaming, c(oldName = "Q36", newName = "Gender"))
renaming <- rbind(renaming, c(oldName = "Q38", newName = "Education"))
renaming <- rbind(renaming, c(oldName = "Q39", newName = "Hispanic"))
races <- c("White","Black","NativeAmerican","Asian","PacificIslander","Other")
renaming <- rbind(renaming, data.frame(oldName = paste("Q40",1:6,sep="_"), newName = races))
renaming <- rbind(renaming, c(oldName = "Q39", newName = "Hispanic"))
renaming <- rbind(renaming, c(oldName = "Q41", newName = "Income"))
renaming <- rbind(renaming, c(oldName = "Q42", newName = "Vote2016"))
renaming <- rbind(renaming, c(oldName = "Q43", newName = "Candidate2016"))
renaming <- rbind(renaming, c(oldName = "Q44", newName = "PreferCandidate"))
renaming <- rbind(renaming, c(oldName = "Q45", newName = "CandidatePreferred"))
renaming <- rbind(renaming, c(oldName = "Q47", newName = "PolitcalLeaning"))
renaming <- rbind(renaming, c(oldName = "Q48", newName = "nChildren"))
renaming <- rbind(renaming, c(oldName = "Q49", newName = "YoungestChild_AgeInYears"))
renaming <- rbind(renaming, c(oldName = "Q50", newName = "RespondentHealth"))
renaming <- rbind(renaming, data.frame(oldName = paste("Q51",1:3,sep="_"), newName = c("HadPertussis","HadMeasles","HadFlu")))
renaming <- rbind(renaming, data.frame(oldName = paste("Q52",1:3,sep="_"), newName = c("VxYoungestPertussis","VxYoungestMeasles","VxYoungestFlu")))
renaming <- rbind(renaming, c(oldName = "Q53", newName = "EmploymentStatus"))
renaming <- rbind(renaming, c(oldName = "Q53_TEXT", newName = "EmploymentStatus_other"))
renaming <- rbind(renaming, c(oldName = "Q54", newName = "ReligionFrequency"))
renaming <- rbind(renaming, c(oldName = "Q55", newName = "ReligionImportance"))
renaming <- rbind(renaming, c(oldName = "Q56", newName = "Religion"))
renaming <- rbind(renaming, c(oldName = "Q57", newName = "Denomination"))
renaming <- rbind(renaming, c(oldName = "Q57_TEXT", newName = "Denomination_other"))
renaming <- rbind(renaming, c(oldName = "Q58", newName = "ZipCode"))
renaming <- rbind(renaming, c(oldName = "Q59", newName = "CountyOfResidence"))
for(i in seq_len(nrow(renaming))) with(renaming[i,], cleaned <<- renameIt(oldName,newName))
#write.csv(renaming,"Renaming_Key.csv",row.names = F)

cleaned$citySize <- factor(cleaned$citySize,1:6, labels = c("<1k","1k-50k","50k-250k","250k-1M",">1M","unknown"))
cleaned$commute  <- cleaned$commute == 1 #response = 1 was "yes"
cleaned$numCitiesCommute[!cleaned$commute] <- 0 #set non-commuters to 0, NB: I verified this doesn't mess things up
for(i in paste("sizeCommuteCity",1:10,sep="")) cleaned[[i]] <- factor(cleaned[[i]], 1:5, labels = c("<1k","1k-50k","50k-250k","250k-1M",">1M"))
cleaned$dailyDirectContacts <- as.numeric(gsub(",","",cleaned$dailyDirectContacts)) #some of these numbers are bogus
#collapse the scenarios into a single factor
mmVec <- c(paste("Morbid",1:4,sep=""),paste("Mortal",1:3,sep=""))
cleaned$Scenario <- mmVec[max.col(!is.na(cleaned[,mmVec]))]
cleaned$Scenario <- factor(cleaned$Scenario, labels = c("<3days","4-7days","8-14days",">15days","1:1000die","1:100die","1:10die"))
cleaned[,mmVec] <- NULL
rm(mmVec)
#NB: casesLocal is "semi-numeric"; 3 (or 4 if count "other") of the levels actually refer to a
#number. I am forcing it to a factor so that you _explicitly_ have to convert
#back to a number if you want to use it that way in the analyses.
cleaned$casesLocal <- factor(cleaned$casesLocal, levels = c(1:6,13), labels = c("always","1","10","100","other","never","unknown")) 
cleaned$casesLocal_other <- as.numeric(gsub(",","",cleaned$casesLocal_other))
for(i in localLabels){cleaned[cleaned$casesLocal == "never" & is.na(cleaned[[i]]),i] <- 0; cleaned[[i]] <- cleaned[[i]] == 1}
cleaned$casesContactNet <- factor(cleaned$casesContactNet,1:4,labels=c("always","other","never","unknown"))
cleaned$casesContactNet_other <- as.numeric(gsub(",","",cleaned$casesContactNet_other))
for(i in contactLabels){cleaned[cleaned$casesContactNet == "never" & is.na(cleaned[[i]]),i] <- 0; cleaned[[i]] <- cleaned[[i]] == 1}
cleaned$nFluVx <- factor(cleaned$nFluVx, 1:5, labels = c("none","once","twice","three times","unknown"))
cleaned$Insured <- factor(cleaned$Insured,1:4,labels=c("yes","no","uninsured","unknown"))
for(i in vxNames) cleaned[[i]] <- factor(cleaned[[i]], 1:3, labels = c("yes","no","unknown"))
cleaned$ExemptRequest <- cleaned$ExemptRequest == 1
cleaned$PubHealthRecommend <- factor(cleaned$PubHealthRecommend, 1:3, labels= c("no effect","more inclined","less inclined"))
cleaned$OutbreakDistance <- factor(cleaned$OutbreakDistance, 1:4, labels = c("always","other","never","unknown"))
cleaned$OutbreakDistance_other_miles <- as.numeric(gsub(",","",cleaned$OutbreakDistance_other_miles))
cleaned$DaysTVperWeek[cleaned$DaysTVperWeek  == 9] <- NA #9 was "unknown"; drop them 
cleaned$DaysTVperWeek <- cleaned$DaysTVperWeek - 1
cleaned$SocMediaperWeek[cleaned$SocMediaperWeek  == 9] <- NA #9 was "unknown"; drop them 
cleaned$SocMediaperWeek <- cleaned$SocMediaperWeek - 1
cleaned$Gender <- factor(cleaned$Gender,1:2, labels = c("male","female"))
cleaned$Education <- factor(cleaned$Education, 1:8, labels = c("1-8","HS_incomplete","HS_completed","College_incomplete","Associates_degree","Bachelors","Some_Grad_School", "Terminal_degree"))
cleaned$Hispanic <-cleaned$Hispanic == 1
cleaned$Ethnicity <- factor(races[max.col(!is.na(cleaned[,races]))])
cleaned <- cleaned[,! colnames(cleaned) %in% races]
cleaned$Income <- factor(cleaned$Income,1:12,labels =c("<$10k","$10k-$20k","$20k-$30k","$30k-$40k","$40k-$50k","$50k-$60k","$60k-$70k","$70k-$80k","$80k-$90k","$90k-$100k","$100k-$150k",">$150k"), ordered = T)
cleaned$Vote2016 <- factor(cleaned$Vote2016, 1:4, labels = c("no","consideredButNo","usuallyButNo","yes"))
cleaned$Candidate2016 <- factor(cleaned$Candidate2016, 1:5, labels = c("Trump","Clinton","Johnson","Stein","Other"))
cleaned$PreferCandidate <- cleaned$PreferCandidate == 1
cleaned$CandidatePreferred <- factor(cleaned$CandidatePreferred, 1:5, labels = c("Trump","Clinton","Johnson","Stein","Other"))
cleaned$PolitcalLeaning <- factor(cleaned$PolitcalLeaning, 1:10, labels = c("VeryLiberal","Liberal","SlightlyLiberal","Moderate","SlightlyConservative","Conservative","VeryConservative","NoAnswer","Libertarian","Other"))
#NB: leaving nChildren as an integer, but really it is right censored; the last
#group is 8+ children (14 respondents chose this)
cleaned$nChildren[cleaned$nChildren == 9] <- NA #one respondent put "don't know", remove them
#NB: YoungestChild_AgeInYears is interval censored with (0-1],(1-2]...,(20-21] ,(21+)
#nothing being done to this variable
cleaned$RespondentHealth <- factor(cleaned$RespondentHealth, 1:5, labels = c("excellent","good","fair","poor","unknown"))
cleaned[,c("HadPertussis","HadMeasles","HadFlu")] <- cleaned[,c("HadPertussis","HadMeasles","HadFlu")] == 1
cleaned$VxYoungestPertussis <- factor(cleaned$VxYoungestPertussis,1:3,labels=c("yes","no","unknown"))
cleaned$VxYoungestMeasles <- factor(cleaned$VxYoungestMeasles,1:3,labels=c("yes","no","unknown"))
cleaned$VxYoungestFlu <- factor(cleaned$VxYoungestFlu,1:3,labels=c("yes","no","unknown"))
cleaned$EmploymentStatus <- factor(cleaned$EmploymentStatus, 1:8, labels = c("yes","no_temporary","no","retired","disabled","homemaker","student","other"))
cleaned$EmploymentStatus_other[cleaned$EmploymentStatus != "other" | is.na(cleaned$EmploymentStatus)] <- NA
cleaned$ReligionFrequency <- factor(cleaned$ReligionFrequency,1:6, labels = c(">1xPerWeek","1xPerWeek","1-2xPerMonth","FewTimesPerYear","Seldom","Never"), ordered = T)
cleaned$ReligionImportance <-factor(cleaned$ReligionImportance, 1:4, labels=c("very","somewhat","not too", "unimportant"), ordered = T)
cleaned$Religion  <- factor(cleaned$Religion, 1:6, labels = c("Protestant","RomCath","Jewish","Mormon","Other","NotReligious"))
cleaned$Denomination <- factor(cleaned$Denomination, 1:31, 
                               labels = c("Baptist","Anglican","Lutheran","Methodist","JustProtestant",
                                          "Presby","Reformed","Brethren","Evang.UnitedBrethren",
                                          "JustChrtistian","ChristScience","CofChrist","UnitedCofChrist",
                                          "DisciplesOfChrist","CofGod","AssemblyOfGod",
                                          "Congregationalist","Holiness","Pentecostal","Quaker",
                                          "Orthodox","Non-denomProt","Mormon","JehovWit","LDS",
                                          "Unitarian","Buddhist","Hindu","Muslim","NativeAmer","Other"
                               ))
cleaned$Denomination_other[! cleaned$Denomination %in% c("Orthodox","Other") | is.na(cleaned$Denomination) ] <- NA
#can't really do much checking of zip codes here, just basing on whether they gave 5 digits or not
cleaned$ZipCode[sapply(cleaned$ZipCode, nchar) == 6] <- "76180" #respondent accidently had a comma, easy fix
cleaned$ZipCode[sapply(cleaned$ZipCode, nchar) != 5] <- NA #9 bad zips being dropped, 8 of which were blank

reduced <- droplevels(cleaned[! cleaned$casesLocal %in%  c("other","unknown"),])
reduced$SType <- as.factor(ifelse(grepl("die",reduced$Scenario),"Mortality","Morbidity"))

temp <- reduced[,c("casesLocal","PolitcalLeaning","SType","age", "Gender",
                   "citySize","Income","Education","Ethnicity","Religion", "ReligionFrequency", "ReligionImportance",
                   "YoungestChild_AgeInYears", "nChildren", "RespondentHealth", paste("sizeCommuteCity",1:10,sep=""))]
for(i in paste("sizeCommuteCity",1:10,sep="")) temp[,i] <- as.numeric(factor(temp[,i], levels = c("<1k", "1k-50k","50k-250k","250k-1M",">1M"), ordered = T))
temp$largestCommuteCity <- apply(temp[,paste("sizeCommuteCity",1:10,sep="")], 1, function(x) max(c(0,x), na.rm=T))
temp$largestCommuteCity <- factor(c("NoCommute","<1k", "1k-50k","50k-250k","250k-1M",">1M")[temp$largestCommuteCity+1], levels = c("NoCommute","<1k", "1k-50k","50k-250k","250k-1M",">1M"), ordered = T)
temp <- temp[,!names(temp) %in% paste("sizeCommuteCity",1:10,sep="")]
temp <- subset(temp, ! (is.na(nChildren) & is.na(YoungestChild_AgeInYears)))
temp$ChildStatus <- ifelse(is.na(temp$YoungestChild_AgeInYears), "None", ifelse(temp$YoungestChild_AgeInYears < 19, "AtHome","Older"))
temp <- temp[,setdiff(names(temp),c("nChildren","YoungestChild_AgeInYears"))]
temp <- na.omit(temp)
temp <- droplevels(temp[!temp$PolitcalLeaning %in% c("NoAnswer","Libertarian","Other"),])
temp$PolitcalLeaning <- factor(temp$PolitcalLeaning, levels = levels(temp$PolitcalLeaning), ordered=T)
levels(temp$Religion) <- c("Protestant","Catholic","Other","Other","Other","NotReligious ") #Jewish and Mormon being placed in other
qIncome <- c("<30k","<30k","<30k","30k-60k","30k-60k","30k-60k","60k-90k","60k-90k","60k-90k",">90k",">90k",">90k") #roughly in quartiles
names(qIncome) <- levels(temp$Income)
temp$qIncome <- qIncome[as.character(temp$Income)]
temp$qIncome <- factor(temp$qIncome, levels = unique(qIncome), ordered = T)
temp <- subset(temp, select = -c(Income))
#combining 1-8 + HS_incomplete = NoHS, HS + college incomplete = HS, and assoc + bachelors + some grad school = PostSecondary
levels(temp$Education) <- c("NoHS","NoHS","HS","HS","PostSecondary","PostSecondary","PostSecondary","Graduate")
levels(temp$Ethnicity)[c(1,3:5)] <- "Other" #combines Asian, NativeAmerican, Other, and PacicificIslander
temp <- droplevels(subset(temp, citySize != "unknown"))
temp$citySize <- factor(temp$citySize, ordered =T)
temp <- subset(temp, RespondentHealth != "unknown")
temp$RespondentHealth <- factor(temp$RespondentHealth, levels = c("poor","fair","good","excellent"), ordered = T)
lapply(temp, function(x) round(table(x)/nrow(temp),2))


repCase <- data.frame(casesLocal=rep(c("always","1","10","100","never"),each=4), 
                      vaccinate = c(rep(1,4), c(0, rep(1,3), c(0,0,1,1), c(0,0,0,1), rep(0,4))), 
                      nCases = c(0,1,10,100))

temp2 <- cbind(temp, data.frame(ID=factor(1:nrow(temp))))
temp2 <- merge(temp2,repCase)

temp2$casesLocal <- NULL
temp2$nCases <- as.ordered(temp2$nCases)

library(gee)
library(geepack)
library(MESS)
library(MuMIn)
library(xtable)

#Start with all possible main effects and simplify it to a subset using dredge
summary(gm <- geeglm(vaccinate ~ PolitcalLeaning + SType + age + Gender + citySize + Education + Ethnicity +
                    Religion + ReligionFrequency + ReligionImportance + RespondentHealth + largestCommuteCity +
                    ChildStatus + qIncome +  nCases, 
                  id = ID, data = temp2, family = "binomial"))
summary(gm <- geeglm(vaccinate ~ (PolitcalLeaning + SType + age + Gender + citySize + Education + Ethnicity +
                       Religion + ReligionFrequency + ReligionImportance + RespondentHealth + largestCommuteCity +
                       ChildStatus + qIncome)*nCases, 
                     id = ID, data = temp2, family = "binomial"))
summary(gm <- geeglm(vaccinate ~ (PolitcalLeaning + age + SType + Gender + citySize + Education + Ethnicity +
                                    Religion + ReligionFrequency + ReligionImportance + RespondentHealth + largestCommuteCity +
                                    ChildStatus + qIncome + nCases)*(SType + nCases), 
                     id = ID, data = temp2, family = "binomial"))

bestMod <- dredge(gm, rank = QIC)

#with the subset of main effects, now look at possible interactions
summary(gm <- geeglm(vaccinate ~ (PolitcalLeaning + SType + age + Gender + Ethnicity +
                                    qIncome +  nCases)^2, 
                     id = ID, data = temp2, family = "binomial"))

#using model selection to drop interactions one at a time; stop once  p <= 0.1
d1 <- drop1(gm)
d1 <- d1[order(d1$`Pr(>Chi)`, decreasing = T),]
d1[1,]

gm <- update(gm, . ~ . - Ethnicity:nCases)

d1 <- drop1(gm)
d1 <- d1[order(d1$`Pr(>Chi)`, decreasing = T),]
d1[1,]

gm <- update(gm, . ~ . - SType:Gender)

d1 <- drop1(gm)
d1 <- d1[order(d1$`Pr(>Chi)`, decreasing = T),]
d1[1,]

gm <- update(gm, . ~ . - PolitcalLeaning:Ethnicity)

d1 <- drop1(gm)
d1 <- d1[order(d1$`Pr(>Chi)`, decreasing = T),]
d1[1,]

gm <- update(gm, . ~ . - Gender:qIncome)

d1 <- drop1(gm)
d1 <- d1[order(d1$`Pr(>Chi)`, decreasing = T),]
d1[1,]

gm <- update(gm, . ~ . - SType:qIncome)

d1 <- drop1(gm)
d1 <- d1[order(d1$`Pr(>Chi)`, decreasing = T),]
d1[1,]

gm <- update(gm, . ~ . - PolitcalLeaning:SType)

d1 <- drop1(gm)
d1 <- d1[order(d1$`Pr(>Chi)`, decreasing = T),]
d1[1,]

gm <- update(gm, . ~ . - Gender:Ethnicity)

d1 <- drop1(gm)
d1 <- d1[order(d1$`Pr(>Chi)`, decreasing = T),]
d1[1,]

gm <- update(gm, . ~ . - SType:Ethnicity)

d1 <- drop1(gm)
d1 <- d1[order(d1$`Pr(>Chi)`, decreasing = T),]
d1[1,]

gm <- update(gm, . ~ . - age:Ethnicity)

d1 <- drop1(gm)
d1 <- d1[order(d1$`Pr(>Chi)`, decreasing = T),]
d1[1,]

gm <- update(gm, . ~ . - Ethnicity:qIncome)

d1 <- drop1(gm)
d1 <- d1[order(d1$`Pr(>Chi)`, decreasing = T),]
d1[1,]

gm <- update(gm, . ~ . - PolitcalLeaning:qIncome)

d1 <- drop1(gm)
d1 <- d1[order(d1$`Pr(>Chi)`, decreasing = T),]
d1[1,]

gm <- update(gm, . ~ . - age:qIncome)

d1 <- drop1(gm)
d1 <- d1[order(d1$`Pr(>Chi)`, decreasing = T),]
d1[1,]

gm <- update(gm, . ~ . - PolitcalLeaning:Gender)

d1 <- drop1(gm)
d1 <- d1[order(d1$`Pr(>Chi)`, decreasing = T),]
d1[1,]

gm <- update(gm, . ~ . - PolitcalLeaning:age)

d1 <- drop1(gm)
d1 <- d1[order(d1$`Pr(>Chi)`, decreasing = T),]
d1[1,]

gm <- update(gm, . ~ . - Gender:nCases)

d1 <- drop1(gm)
d1 <- d1[order(d1$`Pr(>Chi)`, decreasing = T),]
d1[1,]

gm <- update(gm, . ~ . - qIncome:nCases)

d1 <- drop1(gm)
d1 <- d1[order(d1$`Pr(>Chi)`, decreasing = T),]
d1[1,]

gm <- update(gm, . ~ . - Ethnicity)

d1 <- drop1(gm)
d1 <- d1[order(d1$`Pr(>Chi)`, decreasing = T),]
d1[1,]

#summarize the model
anova(gm)
xtable(anova(gm))

#calculate an r^2
Y_bar <- mean(gm$y, na.rm = T)
rsquare_gee <- 1-(sum(gm$weights * (gm$y - gm$fitted.values)^2, na.rm = T)/sum(gm$weights*(gm$y - Y_bar)^2, na.rm = T))

#### plots of effects

vFun <- function(x, ...) x$geese$vbeta

toPlot <- data.frame(Effect(c("nCases","age"),gm, vcov = vFun, 
                            xlevels = list("age"=18:87)))

toPlot$nCases <- factor(toPlot$nCases, levels = c("0","1","10","100"))

g <- ggplot(toPlot, aes(x=age, y=fit, group = nCases))
tiff("Fig4.tiff", width = 5.74, height = 4.17, units = "in", compression = "lzw+p", bg= "white", res = 300, type = "quartz")
g + geom_line(lwd = 1)+ geom_point(data = toPlot[toPlot$age %in% seq(20,80,by=10),], aes(shape=nCases), size =3) + xlab("Age") + 
  geom_ribbon(aes(ymax = upper, ymin = lower), fill = "grey60", linetype = 0, alpha = 0.3) + ylim(0,1) +
  scale_shape_manual(name = "Local\nCases", values = c(1,2,0,6)) + theme_bw() + ylab("Proportion Seeking Vaccination") #exporting 5.74 in x 4.17 in = 550 x 400
dev.off()

toPlot <- data.frame(Effect(c("Gender","age"),gm, vcov = vFun, 
                            xlevels = list("age"=18:87)))

g <- ggplot(toPlot, aes(x=age, y=fit, group = Gender))
tiff("Fig6.tiff", width = 5.74, height = 4.17, units = "in", compression = "lzw+p", bg= "white", res = 300, type = "quartz")
g + geom_line(lwd = 1)+ geom_point(data = toPlot[toPlot$age %in% seq(20,80,by=10),], aes(shape=Gender), size =3) + xlab("Age") + 
  geom_ribbon(aes(ymax = upper, ymin = lower), fill = "grey60", linetype = 0, alpha = 0.3) + ylim(0,1) +
  scale_shape_manual(name = "Gender", values = c(1,2)) + theme_bw() + ylab("Proportion Seeking Vaccination") #exporting 5.74 in x 4.17 in = 550 x 400
dev.off()

toPlot <- data.frame(Effect(c("SType","age"),gm, vcov = vFun, 
                            xlevels = list("age"=18:87)))

g <- ggplot(toPlot, aes(x=age, y=fit, group = SType))
tiff("Fig5.tiff", width = 5.74, height = 4.17, units = "in", compression = "lzw+p", bg= "white", res = 300, type = "quartz")
g + geom_line(lwd = 1)+ geom_point(data = toPlot[toPlot$age %in% seq(20,80,by=10),], aes(shape=SType), size =3) + xlab("Age") + 
  geom_ribbon(aes(ymax = upper, ymin = lower), fill = "grey60", linetype = 0, alpha = 0.3) + ylim(0,1) +
  scale_shape_manual(name = "Scenario", values = c(1,2)) + theme_bw() + ylab("Proportion Seeking Vaccination") #exporting 5.74 in x 4.17 in = 550 x 400
dev.off()


toPlot <- data.frame(Effect(c("nCases","SType"),gm, vcov = vFun))

toPlot$nCases <- factor(toPlot$nCases, levels = c("0","1","10","100"))

g <- ggplot(toPlot, aes(x=nCases, y=fit, group = SType, ymin = lower, ymax = upper))

tiff("Fig2.tiff", width = 5.74, height = 4.17, units = "in", compression = "lzw+p", bg= "white", res = 300, type = "quartz")
g + 
  geom_line(position = position_dodge(width =0.2), linetype = 2) +
  geom_pointrange(aes(shape=SType), position = position_dodge(width =0.2), size = 0.6, fill="gray")  + 
  scale_shape_manual(name = "Scenario", values = c(21,22)) + ylim(0,1)   +
  theme_bw() + xlab("Local Cases") + ylab("Proportion Seeking Vaccination")

dev.off()


toPlot <- data.frame(Effect(c("nCases","PolitcalLeaning"),gm, vcov = vFun))

toPlot$nCases <- factor(toPlot$nCases, levels = c("0","1","10","100"))
toPlot$PolitcalLeaning <- factor(toPlot$PolitcalLeaning, levels = c("VeryLiberal","Liberal","SlightlyLiberal","Moderate",
                                                                    "SlightlyConservative","Conservative","VeryConservative"))

g <- ggplot(toPlot, aes(x=nCases, y=fit, ymin = lower, ymax=upper))
tiff("Fig3.tiff", width = 5.74, height = 4.17, units = "in", compression = "lzw+p", bg= "white", res = 300, type = "quartz")
g + geom_pointrange(aes(color = PolitcalLeaning), position = position_dodge(width =0.85), fill = "gray", size = 0.4)  + ylim(0,1) +
  scale_shape_manual(name = "Political\nLeaning", values = c(3,21:25,4), labels =c("VeryLiberal" = "Very Liberal", "Liberal" = "Liberal", 
                                                                                   "SlightlyLiberal" = "Slightly Liberal", "Moderate" = "Moderate",
                                                                                   "SlightlyConservative" = "Slightly Conservative", "Conservative" = "Conservative",
                                                                                   "VeryConservative" = "Very Conservative") ) +
  theme_bw() + xlab("Local Cases") + ylab("Proportion Seeking Vaccination") 
dev.off()


toPlot <- data.frame(Effect("qIncome", gm, vcov = vFun))

toPlot$qIncome <- factor(toPlot$qIncome, levels = c("<30k","30k-60k","60k-90k",">90k"))

g <- ggplot(toPlot, aes(x=qIncome, y=fit, ymin = lower, ymax=upper))
tiff("Fig7.tiff", width = 5.74, height = 4.17, units = "in", compression = "lzw+p", bg= "white", res = 300, type = "quartz")
g + geom_pointrange(size = 0.6, fill="gray", shape = 21) + theme_bw() + xlab("Income") + ylab("Proportion Seeking Vaccination") + ylim(0,1)
dev.off()


library(lsmeans)
emmeans(gm, pairwise ~ PolitcalLeaning | nCases)
emmeans(gm, pairwise ~ nCases | PolitcalLeaning)
emmip(gm, nCases ~ PolitcalLeaning, type = "response")

emmeans(gm, ~ nCases | SType, type="response")

emm1 <- emmeans(gm,  ~ qIncome)
contrast(emm1, method=list("Others vs >90k" =c(1/3,1/3,1/3,0)-c(0,0,0,1)))


### running a knowledge based model with interactions for scenario (SType) and number of cases (nCases)
summary(gm <- geeglm(vaccinate ~ (PolitcalLeaning + age + SType + Gender + citySize + Education + Ethnicity +
                                    Religion + ReligionFrequency + ReligionImportance + RespondentHealth + largestCommuteCity +
                                    ChildStatus + qIncome + nCases)*(SType + nCases), 
                     id = ID, data = temp2, family = "binomial"))


xtable(anova(gm))
